# Supplementary material for: 3-[(4-Phen­oxy­phen­yl)sulfan­yl]-5-phenyl-1H-1,2,4-triazole
Source: Acta Crystallogr Sect E Struct Rep Online. 2014 Apr 30;70(Pt 5):o622–3. doi: 10.1107/S1600536814008204 (PMC4011301; doi:10.1107/S1600536814008204)
Supplement: Supplementary file 1 [file e-70-0o622-sup1.cif]

##############################################################################
#                                                                            #
# This CIF contains the data in a paper accepted for publication in          #
# Acta Crystallographica Section E. It conforms to the requirements of       #
# Notes for Authors for Acta Crystallographica Section E, and has been       #
# peer reviewed under the auspices of the IUCr Commission on Journals.       #
#                                                                            #
# Full details of the Crystallographic Information File format               #
# are given in the paper "The Crystallographic Information File (CIF):       #
# a New Standard Archive File for Crystallography" by S. R. Hall, F. H.      #
# Allen and I. D. Brown [Acta Cryst. (1991), A47, 655-685].                  #
#                                                                            #
# The current version of the core CIF dictionary is obtainable from          #
# ftp://ftp.iucr.org/pub/cif_core.dic.                                       #
#                                                                            #
# Software is freely available for graphical display of the structure(s)     #
# in this CIF. For information consult the CIF software page                 #
# http://www.iucr.org/resources/cif/software.                                #
#                                                                            #
# This file may be used for bona fide research purposes within the           #
# scientific community so long as proper attribution is given to the journal # 
# article from which it was obtained.                                        #
#                                                                            #
##############################################################################
data_I
_audit_creation_method
;
Olex2 1.2
(compiled 2014.03.12 svn.r2908 for OlexSys, GUI svn.r4796)
;
_journal_date_recd_electronic     2014-03-24
_journal_date_accepted     2014-04-11
_journal_name_full     'Acta Crystallographica, Section E'
_journal_year     2014
_journal_volume     70
_journal_issue      5
_journal_page_first     o622
_journal_page_last     o623
_journal_paper_category     QO
_journal_paper_doi     10.1107/S1600536814008204
_journal_coeditor_code     SU2718
_publ_contact_author_name     'Marchivie, Mathieu'
_publ_contact_author_address
;
ICMCB CNRS UPR 9048, Universit\'e de Bordeaux
87, Avenue du Docteur Schweitzer
33608 PESSAC cedex, France
;
_publ_contact_author_email     'marchivie@icmcb-bordeaux.cnrs.fr'
_publ_contact_author_fax     '+33 (0)5 40 00 27 61'
_publ_contact_author_phone     '+33 (0)5 40 00 66 37'
_publ_section_title
;
3-[(4-Phenoxyphenyl)sulfanyl]-5-phenyl-1<i>H</i>-1,2,4-triazole
;
loop_
    _publ_author_name
    _publ_author_footnote
    _publ_author_address
    'Ben Othman, Raja' .
;
\'Ecole Sup\'erieure des Sciences et de Technologie de Hammam Sousse (ESST)
Rue Lamine Abassi 4011 Hammam Sousse
Laboratoire d'Application de la Chimie aux Ressources et Substances Naturelles
et l'Environnement (LACReSNE),
Facult\'e des Sciences de Bizerte
7021 Zarzouna
Bizerte
Tunisia
Institut de Chimie Organique et Analytique
Universit\'e d'Orl\'eans
UMR CNRS 7311
BP 6759
45067 Orl\'eans Cedex 2
France
;
    'Marchivie, Mathieu' .
;
ICMCB CNRS UPR 9048
Universit\'e de Bordeaux
87 Avenue du Docteur Schweitzer
33608 Pessac Cedex
France
;
    'Suzenet, Franck' .
;
Institut de Chimie Organique et Analytique
Universit\'e d'Orl\'eans
UMR CNRS 7311
BP 6759
45067 Orl\'eans Cedex 2
France
;
    'Routier, Sylvain' .
;
Institut de Chimie Organique et Analytique
Universit\'e d'Orl\'eans
UMR CNRS 7311
BP 6759
45067 Orl\'eans Cedex 2
France
;
_database_code_depnum_ccdc_archive     'CCDC 991904'
_chemical_name_systematic
;
3-[(4-Phenoxyphenyl)sulfanyl]-5-phenyl-1<i>H</i>-1,2,4-triazole
;
_chemical_name_common     ?
_chemical_formula_moiety     'C20 H15 N3 O1 S'
_chemical_formula_sum     'C20 H15 N3 O S'
_chemical_formula_iupac     'C20 H15 N3 O1 S'
_chemical_formula_weight     345.41
_chemical_melting_point     ?
_symmetry_space_group_name_hall     '-P 2yn'
_shelx_space_group_comment
;
The symmetry employed for this shelxl refinement is uniquely defined
by the following loop, which should always be used as a source of
symmetry information in preference to the above space-group names.
They are only intended as comments.
;
_space_group_crystal_system     monoclinic
_space_group_name_H-M_alt     'P 21/n'
_space_group_name_Hall     '-P 2yn'
loop_
    _space_group_symop_operation_xyz
    'x, y, z'
    '-x+1/2, y+1/2, -z+1/2'
    '-x, -y, -z'
    'x-1/2, -y-1/2, z-1/2'
_cell_length_a     16.6112(12)
_cell_length_b     5.8445(5)
_cell_length_c     17.5415(10)
_cell_angle_alpha     90
_cell_angle_beta     93.131(5)
_cell_angle_gamma     90
_cell_volume     1700.5(2)
_cell_formula_units_Z     4
_cell_measurement_reflns_used     ?
_cell_measurement_theta_min     ?
_cell_measurement_theta_max     ?
_cell_measurement_temperature     293(2)
_cell_special_details     ?
_exptl_crystal_description     block
_exptl_crystal_colour     colourless
_exptl_crystal_size_max     0.35
_exptl_crystal_size_mid     0.25
_exptl_crystal_size_min     0.12
_exptl_crystal_density_diffrn     1.349
_exptl_crystal_density_meas     ?
_exptl_crystal_density_method     ?
_exptl_crystal_F_000     720
_exptl_absorpt_coefficient_mu     0.203
_exptl_absorpt_correction_type     multi-scan
_exptl_absorpt_process_details     '(SADABS; Sheldrick, 1996)'
_shelx_estimated_absorpt_T_min     0.932
_shelx_estimated_absorpt_T_max     0.976
_exptl_absorpt_correction_T_min     0.932
_exptl_absorpt_correction_T_max     0.976
_exptl_special_details
;
Spectroscopic data for the title compound:
IR (ATR diamond): <i>\n</i> (cm^-1^) = 3082, 2927, 2864, 1581, 1482,
1324, 1242, 1006,
869, 786, 601, 725, 688; ^1^H NMR (400 MHz, CDCl~3~) <i>\d</i> (p.p.m.) =
12.92 (br. s, 1H), 7.90 (d, <i>J</i> = 6.9 Hz, 2H), 7.47 (d, <i>J</i> = 8.4
Hz, 2H), 7.43--7.28 (m, 5H), 7.15 (t, <i>J</i> = 7.3 Hz, 1H), 6.96 (d,
<i>J</i> = 7.8 Hz, 2H), 6.84 (d, <i>J</i> = 8.4 Hz, 2H); ^13^C NMR DEPT (101
MHz, CDCl~3~): <i>\d</i> (p.p.m.) = 134.9 (2CH~Ar~), 130.2 (CH~Ar~), 129.9
(2CH~Ar~), 128.8 (2CH~Ar~), 126.5 (2CH~Ar~), 124.1 (CH~Ar~), 119.7 (2CH~Ar~),
119 (2CH~Ar~).
;
_diffrn_ambient_temperature     293(2)
_diffrn_radiation_type     MoK\a
_diffrn_radiation_wavelength     0.71073
_diffrn_radiation_monochromator     graphite
_diffrn_measurement_device_type     'Bruker--Nonius KappaCCD'
_diffrn_measurement_method     'profile data from \f scans and \w scans'
_diffrn_detector_area_resol_mean     ?
_diffrn_reflns_number     44120
_diffrn_reflns_av_R_equivalents     0.0341
_diffrn_reflns_theta_min     3.290
_diffrn_reflns_theta_max     25.350
_diffrn_reflns_theta_full     25.242
_diffrn_measured_fraction_theta_max     0.998
_diffrn_measured_fraction_theta_full     0.998
_diffrn_reflns_limit_h_min     -20
_diffrn_reflns_limit_h_max     20
_diffrn_reflns_limit_k_min     -7
_diffrn_reflns_limit_k_max     6
_diffrn_reflns_limit_l_min     -21
_diffrn_reflns_limit_l_max     21
_refine_special_details     ?
_reflns_number_total     3099
_reflns_number_gt     2333
_reflns_threshold_expression     I>2\s(I)
_refine_ls_structure_factor_coef     Fsqd
_refine_ls_matrix_type     full
_refine_ls_R_factor_all     0.0725
_refine_ls_R_factor_gt     0.0520
_refine_ls_wR_factor_gt     0.1353
_refine_ls_wR_factor_ref     0.1521
_refine_ls_goodness_of_fit_ref     1.022
_refine_ls_restrained_S_all     1.022
_refine_ls_number_reflns     3099
_refine_ls_number_parameters     207
_refine_ls_number_restraints     0
_refine_ls_hydrogen_treatment     mixed
_refine_ls_weighting_scheme     calc
_refine_ls_weighting_details
              'w=1/[\s^2^(Fo^2^)+(0.0707P)^2^+1.0533P] where P=(Fo^2^+2Fc^2^)/3'
_atom_sites_solution_hydrogens     mixed
_atom_sites_solution_primary     direct
_atom_sites_solution_secondary     difmap
_refine_ls_shift/su_max     0.001
_refine_ls_shift/su_mean     0.000
_refine_diff_density_max     0.283
_refine_diff_density_min     -0.304
_refine_ls_extinction_method     none
_refine_ls_extinction_coef     .
loop_
    _atom_type_symbol
    _atom_type_description
    _atom_type_scat_dispersion_real
    _atom_type_scat_dispersion_imag
    _atom_type_scat_source
    'C' 'C' 0.0033 0.0016
                         'International Tables Vol C Tables 4.2.6.8 and 6.1.1.4'
    'H' 'H' 0.0000 0.0000
                         'International Tables Vol C Tables 4.2.6.8 and 6.1.1.4'
    'N' 'N' 0.0061 0.0033
                         'International Tables Vol C Tables 4.2.6.8 and 6.1.1.4'
    'O' 'O' 0.0106 0.0060
                         'International Tables Vol C Tables 4.2.6.8 and 6.1.1.4'
    'S' 'S' 0.1246 0.1234
                         'International Tables Vol C Tables 4.2.6.8 and 6.1.1.4'
_computing_data_collection     'COLLECT (Bruker--Nonius, 1998)'
_computing_cell_refinement     'DIRAX/LSQ (Duisenberg, 1992)'
_computing_data_reduction     'EvalCCD (Duisenberg <i>et al.</i>, 2003)'
_computing_structure_solution     'SHELXS97 (Sheldrick, 2008)'
_computing_structure_refinement     'SHELXL97 (Sheldrick, 2008)'
_computing_molecular_graphics     'OLEX2 (Dolomanov <i>et al.</i>, 2009)'
_computing_publication_material     'OLEX2 (Dolomanov <i>et al.</i>, 2009)'
loop_
    _atom_site_type_symbol
    _atom_site_label
    _atom_site_fract_x
    _atom_site_fract_y
    _atom_site_fract_z
    _atom_site_U_iso_or_equiv
    _atom_site_adp_type
    _atom_site_calc_flag
    _atom_site_occupancy
    _atom_site_disorder_assembly
    _atom_site_disorder_group
    S S1 0.74490(4) 0.10572(13) 0.07643(5) 0.0708(3) Uani d 1 . .
    N N3 0.69265(12) 0.6140(4) 0.19811(11) 0.0507(5) Uani d 1 . .
    N N2 0.74402(12) 0.4385(4) 0.18506(11) 0.0540(5) Uani d 1 . .
    N N1 0.64442(12) 0.4567(4) 0.09308(11) 0.0539(5) Uani d 1 . .
    C C7 0.63379(13) 0.6216(4) 0.14328(13) 0.0474(5) Uani d 1 . .
    C C6 0.56826(8) 0.7865(3) 0.13936(9) 0.0518(6) Uani d 1 . .
    C C1 0.56878(10) 0.9796(3) 0.18563(10) 0.0661(7) Uani d 1 . .
    H H1 0.6109 1.0031 0.2219 0.079 Uiso calc 1 . .
    C C2 0.50635(12) 1.1377(3) 0.17765(12) 0.0811(9) Uani d 1 . .
    H H2 0.5067 1.2669 0.2086 0.097 Uiso calc 1 . .
    C C3 0.44340(10) 1.1026(4) 0.12341(13) 0.0885(11) Uani d 1 . .
    H H3A 0.4016 1.2083 0.1181 0.106 Uiso calc 1 . .
    C C4 0.44288(9) 0.9094(4) 0.07715(11) 0.0903(11) Uani d 1 . .
    H H4 0.4008 0.8859 0.0409 0.108 Uiso calc 1 . .
    C C5 0.50531(11) 0.7514(3) 0.08512(10) 0.0746(8) Uani d 1 . .
    H H5 0.5050 0.6222 0.0542 0.090 Uiso calc 1 . .
    C C9 0.85042(16) 0.1109(4) 0.09473(14) 0.0575(6) Uani d 1 . .
    C C12 1.01532(19) 0.0906(5) 0.1147(2) 0.0795(9) Uani d 1 . .
    C C8 0.71159(14) 0.3513(4) 0.12111(13) 0.0508(6) Uani d 1 . .
    C C14 0.89725(16) 0.2919(5) 0.07283(17) 0.0676(7) Uani d 1 . .
    H H14 0.8728 0.4205 0.0506 0.081 Uiso calc 1 . .
    C C13 0.97963(17) 0.2836(5) 0.08361(19) 0.0751(8) Uani d 1 . .
    H H13 1.0110 0.4074 0.0700 0.090 Uiso calc 1 . .
    C C10 0.8872(2) -0.0810(5) 0.12533(18) 0.0750(8) Uani d 1 . .
    H H10 0.8562 -0.2039 0.1403 0.090 Uiso calc 1 . .
    C C15 1.14533(12) 0.2518(3) 0.13117(13) 0.0779(9) Uani d 1 . .
    C C16 1.20579(14) 0.2829(4) 0.08041(11) 0.0981(13) Uani d 1 . .
    H H16 1.2114 0.1797 0.0407 0.118 Uiso calc 1 . .
    C C17 1.25792(12) 0.4683(5) 0.08903(12) 0.0986(12) Uani d 1 . .
    H H17 1.2984 0.4891 0.0551 0.118 Uiso calc 1 . .
    C C18 1.24959(12) 0.6225(4) 0.14841(16) 0.0937(11) Uani d 1 . .
    H H18 1.2845 0.7465 0.1542 0.112 Uiso calc 1 . .
    C C19 1.18913(14) 0.5914(3) 0.19916(12) 0.0873(10) Uani d 1 . .
    H H19 1.1836 0.6945 0.2389 0.105 Uiso calc 1 . .
    C C20 1.13700(11) 0.4060(4) 0.19055(12) 0.0786(9) Uani d 1 . .
    H H20 1.0966 0.3852 0.2245 0.094 Uiso calc 1 . .
    C C11 0.9694(2) -0.0913(5) 0.1338(2) 0.0885(10) Uani d 1 . .
    H H11 0.9941 -0.2238 0.1527 0.106 Uiso calc 1 . .
    H H3 0.7060(16) 0.717(5) 0.2355(16) 0.070(8) Uiso d 1 . .
    O O1 1.09730(15) 0.0639(4) 0.1246(2) 0.1279(16) Uani d 0.997(9) . .
loop_
    _atom_site_aniso_label
    _atom_site_aniso_U_11
    _atom_site_aniso_U_22
    _atom_site_aniso_U_33
    _atom_site_aniso_U_12
    _atom_site_aniso_U_13
    _atom_site_aniso_U_23
    S1 0.0633(5) 0.0627(5) 0.0859(5) -0.0058(3) -0.0005(4) -0.0210(4)
    N3 0.0525(11) 0.0532(12) 0.0451(11) 0.0006(9) -0.0107(9) -0.0013(9)
    N2 0.0555(12) 0.0555(12) 0.0496(11) 0.0026(10) -0.0097(9) 0.0026(9)
    N1 0.0519(12) 0.0602(12) 0.0485(11) -0.0047(10) -0.0077(9) -0.0014(10)
    C7 0.0451(12) 0.0534(14) 0.0431(12) -0.0078(10) -0.0040(10) 0.0065(10)
    C6 0.0446(12) 0.0599(15) 0.0501(13) -0.0055(11) -0.0035(10) 0.0106(11)
    C1 0.0546(15) 0.0708(18) 0.0727(17) 0.0024(14) 0.0016(13) 0.0024(15)
    C2 0.0718(19) 0.076(2) 0.098(2) 0.0122(16) 0.0194(17) 0.0087(17)
    C3 0.0581(18) 0.104(3) 0.104(2) 0.0201(18) 0.0124(17) 0.043(2)
    C4 0.0576(17) 0.124(3) 0.087(2) 0.0107(19) -0.0181(16) 0.026(2)
    C5 0.0611(17) 0.094(2) 0.0662(17) -0.0001(16) -0.0168(13) 0.0056(16)
    C9 0.0646(16) 0.0480(14) 0.0596(15) 0.0014(12) -0.0005(12) -0.0038(11)
    C12 0.0659(18) 0.0560(18) 0.114(3) 0.0176(14) -0.0201(17) -0.0137(16)
    C8 0.0505(13) 0.0522(14) 0.0492(13) -0.0070(11) -0.0020(10) 0.0019(11)
    C14 0.0598(16) 0.0539(16) 0.088(2) 0.0077(13) -0.0042(14) 0.0132(14)
    C13 0.0616(17) 0.0563(17) 0.107(2) 0.0024(14) -0.0034(16) 0.0073(16)
    C10 0.087(2) 0.0506(16) 0.086(2) 0.0012(14) -0.0052(16) 0.0067(14)
    C15 0.0549(16) 0.070(2) 0.106(2) 0.0231(15) -0.0157(16) -0.0158(17)
    C16 0.082(2) 0.137(4) 0.074(2) 0.050(2) -0.0119(18) -0.029(2)
    C17 0.069(2) 0.148(4) 0.079(2) 0.026(2) 0.0060(17) 0.027(2)
    C18 0.076(2) 0.094(3) 0.110(3) 0.0044(19) -0.005(2) 0.017(2)
    C19 0.081(2) 0.085(2) 0.096(2) 0.0046(18) 0.0003(18) -0.0168(19)
    C20 0.0653(18) 0.083(2) 0.088(2) 0.0146(16) 0.0087(16) -0.0074(17)
    C11 0.098(2) 0.0485(17) 0.116(3) 0.0183(17) -0.028(2) 0.0039(16)
    O1 0.0700(17) 0.0667(17) 0.242(4) 0.0247(12) -0.0404(18) -0.0344(18)
_geom_special_details
;
All e.s.d.'s (except the e.s.d. in the dihedral angle between two l.s. planes)
are estimated using the full covariance matrix. The cell e.s.d.'s are taken
into account individually in the estimation of e.s.d.'s in distances, angles
and torsion angles; correlations between e.s.d.'s in cell parameters are only
used when they are defined by crystal symmetry. An approximate (isotropic)
treatment of cell e.s.d.'s is used for estimating e.s.d.'s involving l.s.
planes.
;
loop_
    _geom_bond_atom_site_label_1
    _geom_bond_atom_site_label_2
    _geom_bond_site_symmetry_2
    _geom_bond_distance
    _geom_bond_publ_flag
    S1 C9 . 1.765(3) ?
    S1 C8 . 1.740(3) ?
    N3 N2 . 1.362(3) ?
    N3 C7 . 1.334(3) ?
    N3 H3 . 0.91(3) ?
    N2 C8 . 1.320(3) ?
    N1 C7 . 1.324(3) ?
    N1 C8 . 1.344(3) ?
    C7 C6 . 1.453(3) ?
    C6 C1 . 1.3900 ?
    C6 C5 . 1.3900 ?
    C1 H1 . 0.9300 ?
    C1 C2 . 1.3900 ?
    C2 H2 . 0.9300 ?
    C2 C3 . 1.3900 ?
    C3 H3A . 0.9300 ?
    C3 C4 . 1.3900 ?
    C4 H4 . 0.9300 ?
    C4 C5 . 1.3900 ?
    C5 H5 . 0.9300 ?
    C9 C14 . 1.380(4) ?
    C9 C10 . 1.372(4) ?
    C12 C13 . 1.374(4) ?
    C12 C11 . 1.361(5) ?
    C12 O1 . 1.372(4) ?
    C14 H14 . 0.9300 ?
    C14 C13 . 1.372(4) ?
    C13 H13 . 0.9300 ?
    C10 H10 . 0.9300 ?
    C10 C11 . 1.366(5) ?
    C15 C16 . 1.3900 ?
    C15 C20 . 1.3900 ?
    C15 O1 . 1.359(3) ?
    C16 H16 . 0.9300 ?
    C16 C17 . 1.3900 ?
    C17 H17 . 0.9300 ?
    C17 C18 . 1.3900 ?
    C18 H18 . 0.9300 ?
    C18 C19 . 1.3900 ?
    C19 H19 . 0.9300 ?
    C19 C20 . 1.3900 ?
    C20 H20 . 0.9300 ?
    C11 H11 . 0.9300 ?
loop_
    _geom_angle_atom_site_label_1
    _geom_angle_atom_site_label_2
    _geom_angle_atom_site_label_3
    _geom_angle_site_symmetry_1
    _geom_angle_site_symmetry_3
    _geom_angle
    _geom_angle_publ_flag
    C8 S1 C9 . . 103.95(12) ?
    N2 N3 H3 . . 119.3(18) ?
    C7 N3 N2 . . 110.2(2) ?
    C7 N3 H3 . . 129.7(18) ?
    C8 N2 N3 . . 101.72(19) ?
    C7 N1 C8 . . 103.21(19) ?
    N3 C7 C6 . . 125.0(2) ?
    N1 C7 N3 . . 109.6(2) ?
    N1 C7 C6 . . 125.33(19) ?
    C1 C6 C7 . . 122.03(14) ?
    C1 C6 C5 . . 120.0 ?
    C5 C6 C7 . . 117.92(14) ?
    C6 C1 H1 . . 120.0 ?
    C2 C1 C6 . . 120.0 ?
    C2 C1 H1 . . 120.0 ?
    C1 C2 H2 . . 120.0 ?
    C3 C2 C1 . . 120.0 ?
    C3 C2 H2 . . 120.0 ?
    C2 C3 H3A . . 120.0 ?
    C2 C3 C4 . . 120.0 ?
    C4 C3 H3A . . 120.0 ?
    C3 C4 H4 . . 120.0 ?
    C3 C4 C5 . . 120.0 ?
    C5 C4 H4 . . 120.0 ?
    C6 C5 H5 . . 120.0 ?
    C4 C5 C6 . . 120.0 ?
    C4 C5 H5 . . 120.0 ?
    C14 C9 S1 . . 122.1(2) ?
    C10 C9 S1 . . 118.3(2) ?
    C10 C9 C14 . . 119.3(3) ?
    C11 C12 C13 . . 120.2(3) ?
    C11 C12 O1 . . 116.5(3) ?
    O1 C12 C13 . . 123.2(3) ?
    N2 C8 S1 . . 125.17(19) ?
    N2 C8 N1 . . 115.2(2) ?
    N1 C8 S1 . . 119.43(18) ?
    C9 C14 H14 . . 119.7 ?
    C13 C14 C9 . . 120.5(3) ?
    C13 C14 H14 . . 119.7 ?
    C12 C13 H13 . . 120.4 ?
    C14 C13 C12 . . 119.3(3) ?
    C14 C13 H13 . . 120.4 ?
    C9 C10 H10 . . 120.0 ?
    C11 C10 C9 . . 120.0(3) ?
    C11 C10 H10 . . 120.0 ?
    C16 C15 C20 . . 120.0 ?
    O1 C15 C16 . . 119.5(2) ?
    O1 C15 C20 . . 120.4(2) ?
    C15 C16 H16 . . 120.0 ?
    C15 C16 C17 . . 120.0 ?
    C17 C16 H16 . . 120.0 ?
    C16 C17 H17 . . 120.0 ?
    C18 C17 C16 . . 120.0 ?
    C18 C17 H17 . . 120.0 ?
    C17 C18 H18 . . 120.0 ?
    C19 C18 C17 . . 120.0 ?
    C19 C18 H18 . . 120.0 ?
    C18 C19 H19 . . 120.0 ?
    C18 C19 C20 . . 120.0 ?
    C20 C19 H19 . . 120.0 ?
    C15 C20 H20 . . 120.0 ?
    C19 C20 C15 . . 120.0 ?
    C19 C20 H20 . . 120.0 ?
    C12 C11 C10 . . 120.6(3) ?
    C12 C11 H11 . . 119.7 ?
    C10 C11 H11 . . 119.7 ?
    C15 O1 C12 . . 119.5(2) ?
loop_
    _geom_torsion_atom_site_label_1
    _geom_torsion_atom_site_label_2
    _geom_torsion_atom_site_label_3
    _geom_torsion_atom_site_label_4
    _geom_torsion_site_symmetry_1
    _geom_torsion_site_symmetry_2
    _geom_torsion_site_symmetry_3
    _geom_torsion_site_symmetry_4
    _geom_torsion
    _geom_torsion_publ_flag
    S1 C9 C14 C13 . . . . -175.8(2) ?
    S1 C9 C10 C11 . . . . 174.0(3) ?
    N3 N2 C8 S1 . . . . -175.31(18) ?
    N3 N2 C8 N1 . . . . -0.1(3) ?
    N3 C7 C6 C1 . . . . 12.0(3) ?
    N3 C7 C6 C5 . . . . -170.67(19) ?
    N2 N3 C7 N1 . . . . -0.5(3) ?
    N2 N3 C7 C6 . . . . 179.66(19) ?
    N1 C7 C6 C1 . . . . -167.84(18) ?
    N1 C7 C6 C5 . . . . 9.5(3) ?
    C7 N3 N2 C8 . . . . 0.4(2) ?
    C7 N1 C8 S1 . . . . 175.31(17) ?
    C7 N1 C8 N2 . . . . -0.2(3) ?
    C7 C6 C1 C2 . . . . 177.32(18) ?
    C7 C6 C5 C4 . . . . -177.43(17) ?
    C6 C1 C2 C3 . . . . 0.0 ?
    C1 C6 C5 C4 . . . . 0.0 ?
    C1 C2 C3 C4 . . . . 0.0 ?
    C2 C3 C4 C5 . . . . 0.0 ?
    C3 C4 C5 C6 . . . . 0.0 ?
    C5 C6 C1 C2 . . . . 0.0 ?
    C9 S1 C8 N2 . . . . -34.3(2) ?
    C9 S1 C8 N1 . . . . 150.7(2) ?
    C9 C14 C13 C12 . . . . 1.6(5) ?
    C9 C10 C11 C12 . . . . 2.4(5) ?
    C8 S1 C9 C14 . . . . -57.9(3) ?
    C8 S1 C9 C10 . . . . 128.3(2) ?
    C8 N1 C7 N3 . . . . 0.4(3) ?
    C8 N1 C7 C6 . . . . -179.7(2) ?
    C14 C9 C10 C11 . . . . 0.0(5) ?
    C13 C12 C11 C10 . . . . -2.8(6) ?
    C13 C12 O1 C15 . . . . 24.8(5) ?
    C10 C9 C14 C13 . . . . -2.0(4) ?
    C15 C16 C17 C18 . . . . 0.0 ?
    C16 C15 C20 C19 . . . . 0.0 ?
    C16 C15 O1 C12 . . . . -122.6(3) ?
    C16 C17 C18 C19 . . . . 0.0 ?
    C17 C18 C19 C20 . . . . 0.0 ?
    C18 C19 C20 C15 . . . . 0.0 ?
    C20 C15 C16 C17 . . . . 0.0 ?
    C20 C15 O1 C12 . . . . 60.7(4) ?
    C11 C12 C13 C14 . . . . 0.8(5) ?
    C11 C12 O1 C15 . . . . -158.7(3) ?
    O1 C12 C13 C14 . . . . 177.2(3) ?
    O1 C12 C11 C10 . . . . -179.5(3) ?
    O1 C15 C16 C17 . . . . -176.7(2) ?
    O1 C15 C20 C19 . . . . 176.7(2) ?
loop_
    _geom_hbond_atom_site_label_D
    _geom_hbond_atom_site_label_H
    _geom_hbond_atom_site_label_A
    _geom_hbond_site_symmetry_A
    _geom_hbond_distance_DH
    _geom_hbond_distance_HA
    _geom_hbond_distance_DA
    _geom_hbond_angle_DHA
    _geom_hbond_publ_flag
    N3 H3 N2 2_655 0.91(3) 2.05(3) 2.944(3) 170(2) yes
    C16 H16 S1 3_755 0.93 2.77 3.694(2) 170 yes
_shelxl_version_number         .2013
