# Supplementary material for: 3-[(4-Phen­oxy­phen­yl)sulfan­yl]-5-phenyl-1H-1,2,4-triazole
Source: Acta Crystallogr Sect E Struct Rep Online. 2014 Apr 30;70(Pt 5):o622–3. doi: 10.1107/S1600536814008204 (PMC4011301; doi:10.1107/S1600536814008204)
Supplement: Supplementary file 2 [file e-70-0o622-Isup2.hkl]

#
# h,k,l, Fc-squared, Fo-squared, sigma(Fo-squared), status flag
#
data_I
_shelx_title 'rb353'
_shelx_refln_list_code          4
_shelx_F_calc_maximum      144.81
_exptl_crystal_F_000       720.00
_reflns_d_resolution_high  0.8300

loop_
 _space_group_symop_operation_xyz
 'x, y, z'
 '-x+1/2, y+1/2, -z+1/2'
 '-x, -y, -z'
 'x-1/2, -y-1/2, z-1/2'

_cell_length_a    16.6112
_cell_length_b     5.8445
_cell_length_c    17.5415
_cell_angle_alpha  90.000
_cell_angle_beta   93.131
_cell_angle_gamma  90.000

_shelx_F_squared_multiplier     1.000

loop_
 _refln_index_h
 _refln_index_k
 _refln_index_l
 _refln_F_squared_calc
 _refln_F_squared_meas
 _refln_F_squared_sigma
 _refln_observed_status
   4   0   0       5438.43       5599.97        25.33 o
   6   0   0       1367.84       1168.21         6.64 o
   8   0   0       5016.37       5214.04        27.05 o
  10   0   0        559.84        588.65         4.36 o
  12   0   0        429.75        421.37         3.88 o
  14   0   0         13.34         16.27         2.50 o
  16   0   0        414.90        451.58         6.39 o
  18   0   0        147.73        157.96         7.80 o
   1   1   0        164.93        122.11         0.87 o
   2   1   0          0.50          1.41         0.27 o
   3   1   0       3072.76       3100.51        10.78 o
   4   1   0        748.77        860.12         3.11 o
   5   1   0         73.27         30.85         0.60 o
   6   1   0          0.02         -0.49         0.49 o
   7   1   0       1122.38       1211.17         4.80 o
   8   1   0         78.08         74.88         1.07 o
   9   1   0        627.90        643.30         3.23 o
  10   1   0        553.05        511.92         2.95 o
  11   1   0          0.21          5.06         1.01 o
  12   1   0        118.76        115.37         1.77 o
  13   1   0         24.12         24.14         1.32 o
  14   1   0         44.96         54.39         2.34 o
  15   1   0         24.99         19.19         2.26 o
  16   1   0          4.54          3.21         2.32 o
  17   1   0        123.39        132.47         3.86 o
  18   1   0         13.66          7.79         3.01 o
  19   1   0          1.09          6.05         3.17 o
   0   2   0        997.86       1117.34         5.11 o
   1   2   0         95.17         90.44         0.89 o
   2   2   0        988.54       1057.01         3.09 o
   3   2   0       2235.84       2380.34         7.60 o
   4   2   0         48.47         41.36         0.59 o
   5   2   0        379.71        524.04         2.31 o
   6   2   0       1275.44       1296.07         4.71 o
   7   2   0        123.81        111.88         1.24 o
   8   2   0         86.60         81.15         1.17 o
   9   2   0        412.86        458.13         2.70 o
  10   2   0        545.33        611.43         3.19 o
  11   2   0        434.68        469.44         3.07 o
  12   2   0         83.71         78.83         1.68 o
  13   2   0          7.13          4.52         1.72 o
  14   2   0         65.80         61.27         2.51 o
  15   2   0         33.52         32.14         2.80 o
  16   2   0         27.33         27.19         2.89 o
  17   2   0         69.15         64.15         3.46 o
  18   2   0         17.56         18.52         3.25 o
  19   2   0         26.52         27.95         5.33 o
   1   3   0        252.43        230.83         1.73 o
   2   3   0        355.18        346.85         2.39 o
   3   3   0        152.41        174.67         1.15 o
   4   3   0       1760.95       1991.41         6.09 o
   5   3   0         12.71         11.84         0.78 o
   6   3   0          0.96          0.30         0.64 o
   7   3   0          1.95          4.17         0.75 o
   8   3   0         82.26         73.58         1.27 o
   9   3   0         70.89         83.51         1.39 o
  10   3   0        395.72        385.74         2.74 o
  11   3   0          3.93         -0.22         1.46 o
  12   3   0         38.05         38.37         1.71 o
  13   3   0         68.43         88.04         2.63 o
  14   3   0        207.64        215.45         3.78 o
  15   3   0         41.74         45.61         2.87 o
  16   3   0         21.98         16.89         2.86 o
  17   3   0         10.16         14.73         3.41 o
  18   3   0         14.16         14.05         3.63 o
   0   4   0       1454.12       1459.09         9.30 o
   1   4   0          0.55          7.73         1.19 o
   2   4   0        650.73        649.78         3.59 o
   3   4   0        104.19         83.30         1.68 o
   4   4   0        320.96        302.33         2.23 o
   5   4   0         24.25         17.07         0.66 o
   6   4   0         32.04         29.26         1.04 o
   7   4   0          1.83          0.18         0.81 o
   8   4   0        176.70        167.73         1.63 o
   9   4   0          4.44          2.53         1.10 o
  10   4   0         70.76         63.10         1.57 o
  11   4   0         28.13         24.22         1.66 o
  12   4   0          3.14          3.96         1.66 o
  13   4   0          4.11          3.12         1.99 o
  14   4   0         58.90         68.51         2.79 o
  15   4   0          6.59          6.85         2.54 o
  16   4   0         28.61         30.85         3.24 o
   1   5   0        343.64        363.91         4.45 o
   2   5   0        114.60        118.60         2.39 o
   3   5   0          0.05          0.62         1.81 o
   4   5   0         10.67          6.60         1.99 o
   5   5   0          4.90          5.69         2.12 o
   6   5   0        150.90        146.87         2.13 o
   7   5   0         12.33         12.85         1.12 o
   8   5   0         28.65         24.72         1.38 o
   9   5   0          2.59         -0.46         2.05 o
  10   5   0          0.21          1.03         1.81 o
  11   5   0         18.21         17.98         1.79 o
  12   5   0          0.58          4.23         2.09 o
  13   5   0          9.33          8.13         2.60 o
  14   5   0          0.78          1.69         3.19 o
   0   6   0        446.51        432.65         8.82 o
   1   6   0        220.45        220.48         4.48 o
   2   6   0          2.98         -2.53         2.53 o
   3   6   0         13.83          7.84         2.76 o
   4   6   0          6.66          5.71         2.19 o
   5   6   0          0.81          2.05         2.21 o
   6   6   0          0.01         -1.09         2.66 o
   7   6   0         52.72         49.02         3.32 o
   8   6   0         74.76         70.32         3.49 o
   9   6   0         24.04         23.64         4.55 o
  10   6   0         14.29         12.07         3.96 o
   1   7   0          0.05          3.49         3.80 o
   2   7   0          2.93         -3.59         4.69 o
 -19   0   1          4.21         -1.33         5.65 o
 -17   0   1        474.56        476.31        15.23 o
 -15   0   1        118.20        104.61         4.26 o
 -13   0   1        459.20        389.70         3.71 o
 -11   0   1        535.84        529.68         5.90 o
  -9   0   1          5.69          1.66         0.95 o
  -7   0   1       2182.48       2184.83        10.16 o
  -5   0   1       2245.84       2060.49         9.62 o
  -3   0   1        582.10        727.04         5.16 o
   3   0   1        578.67        680.92         4.80 o
   5   0   1          0.45          2.51         0.53 o
   7   0   1        916.85        891.29         5.25 o
   9   0   1       1047.69       1115.56         6.90 o
  11   0   1        293.68        319.79         3.23 o
  13   0   1        227.01        232.69         3.10 o
  15   0   1        128.20        113.58         3.21 o
  17   0   1         20.81         17.88         6.53 o
  19   0   1          9.98         16.40         6.56 o
 -19   1   1         15.45         16.56         3.70 o
 -18   1   1         37.42         39.17         2.91 o
 -17   1   1         22.32         16.52         2.41 o
 -16   1   1          3.36         -1.03         1.93 o
 -15   1   1         13.12         16.68         1.96 o
 -14   1   1         25.41         16.79         1.63 o
 -13   1   1        223.85        209.42         2.24 o
 -12   1   1        300.87        298.24         2.49 o
 -11   1   1         76.81         61.00         1.29 o
 -10   1   1        200.53        219.27         1.98 o
  -9   1   1        176.22        150.26         1.58 o
  -8   1   1        521.94        605.45         3.08 o
  -7   1   1        222.92        229.78         1.53 o
  -6   1   1       1131.37       1104.60         3.94 o
  -5   1   1         84.73         68.08         0.73 o
  -4   1   1       4732.03       5037.71        15.70 o
  -3   1   1       5689.94       5585.14        18.45 o
  -2   1   1         58.49         78.47         0.60 o
  -1   1   1       4227.45       4095.29        31.01 o
   0   1   1       1885.29       1750.21        11.78 o
   1   1   1        709.92        792.76         4.03 o
   2   1   1      16314.94      16373.85       139.26 o
   3   1   1        347.00        307.26         1.45 o
   4   1   1       1599.62       1599.42         5.55 o
   5   1   1       1970.33       1890.83         6.78 o
   6   1   1        961.12        914.98         3.62 o
   7   1   1       1172.25       1257.21         4.93 o
   8   1   1        317.76        304.05         2.02 o
   9   1   1        339.60        401.18         2.45 o
  10   1   1         10.84         25.21         1.02 o
  11   1   1        150.65        151.96         1.80 o
  12   1   1         43.85         34.43         1.26 o
  13   1   1        167.58        161.24         2.14 o
  14   1   1        455.84        432.26         4.72 o
  15   1   1        164.71        180.73         3.14 o
  16   1   1         60.97         63.88         2.68 o
  17   1   1          6.77         -0.72         3.31 o
  18   1   1          0.01         -3.35         3.35 o
  19   1   1          1.68          0.31         3.61 o
 -19   2   1         21.95         18.06         4.15 o
 -18   2   1         98.79        100.36         3.69 o
 -17   2   1          1.01          4.27         2.85 o
 -16   2   1        166.94        176.57         3.48 o
 -15   2   1         12.78          4.68         2.33 o
 -14   2   1        112.55        121.43         2.81 o
 -13   2   1         16.16         22.09         2.04 o
 -12   2   1         32.49         34.71         1.52 o
 -11   2   1        485.52        499.90         3.33 o
 -10   2   1         41.20         27.89         1.08 o
  -9   2   1         36.70         27.14         0.97 o
  -8   2   1        135.78        158.48         1.49 o
  -7   2   1         52.38         49.85         0.98 o
  -6   2   1         99.31        116.28         1.03 o
  -5   2   1         63.86         94.76         0.82 o
  -4   2   1          2.81          8.04         0.41 o
  -3   2   1       1948.96       1819.26         5.28 o
  -2   2   1       1663.48       1478.51         4.14 o
  -1   2   1        490.05        484.23         2.00 o
   0   2   1       1142.10        968.88         3.42 o
   1   2   1        154.73        121.03         1.04 o
   2   2   1          5.30          8.27         0.33 o
   3   2   1        109.16        105.63         0.78 o
   4   2   1       1755.70       1787.71         5.78 o
   5   2   1        156.19        168.75         1.14 o
   6   2   1        200.63        217.81         1.52 o
   7   2   1         29.91         33.26         0.81 o
   8   2   1         10.86         11.21         0.76 o
   9   2   1        331.72        363.48         2.35 o
  10   2   1        292.14        311.98         2.30 o
  11   2   1         13.39         13.36         1.28 o
  12   2   1        614.25        603.72         3.56 o
  13   2   1         14.70         10.98         1.42 o
  14   2   1          4.05          4.18         1.76 o
  15   2   1          1.00         -0.52         2.39 o
  16   2   1          7.19          6.60         2.49 o
  17   2   1         17.17         15.67         3.31 o
  18   2   1          3.89          4.69         3.66 o
  19   2   1          7.67          5.93         3.84 o
 -18   3   1          0.14         -3.03         3.03 o
 -17   3   1          2.62          6.07         2.86 o
 -16   3   1          5.86          1.54         2.86 o
 -15   3   1          0.09         -1.59         2.51 o
 -14   3   1          9.75          8.10         2.42 o
 -13   3   1         26.07         14.79         2.19 o
 -12   3   1         69.26         74.91         1.96 o
 -11   3   1        494.23        492.74         3.13 o
 -10   3   1        206.97        219.22         2.07 o
  -9   3   1         94.63         81.51         1.36 o
  -8   3   1        249.39        271.11         1.93 o
  -7   3   1         12.52         13.76         0.77 o
  -6   3   1         62.21         62.62         0.84 o
  -5   3   1         16.26         23.61         0.63 o
  -4   3   1        236.77        305.36         1.48 o
  -3   3   1       2614.68       2869.22         9.66 o
  -2   3   1        599.29        543.53         2.87 o
  -1   3   1        471.24        469.05         2.31 o
   0   3   1         18.55         17.21         0.76 o
   1   3   1       1432.51       1505.84         6.13 o
   2   3   1         96.09        110.38         1.47 o
   3   3   1       1266.22       1330.04         3.97 o
   4   3   1          0.05         -0.19         0.50 o
   5   3   1        482.71        481.34         2.16 o
   6   3   1         20.68         21.54         0.76 o
   7   3   1        226.19        231.71         1.66 o
   8   3   1          1.99          7.18         0.88 o
   9   3   1        272.41        295.07         2.18 o
  10   3   1        458.76        431.59         2.73 o
  11   3   1        871.34        919.70         4.56 o
  12   3   1         16.96         15.93         1.69 o
  13   3   1          3.23         -0.01         1.73 o
  14   3   1         58.87         64.32         2.84 o
  15   3   1         26.86         30.37         2.69 o
  16   3   1         37.52         42.17         2.99 o
  17   3   1         54.21         66.18         4.34 o
  18   3   1         11.42         14.76         3.20 o
 -16   4   1          0.00          1.39         3.43 o
 -15   4   1          0.01         -2.70         2.70 o
 -14   4   1          0.54          1.44         2.41 o
 -13   4   1          1.41         -2.10         2.10 o
 -12   4   1          0.22          1.81         1.76 o
 -11   4   1          1.89          1.14         1.51 o
 -10   4   1         61.50         54.02         1.72 o
  -9   4   1         70.46         53.36         1.34 o
  -8   4   1          0.69         -0.06         0.91 o
  -7   4   1         92.73         73.47         1.14 o
  -6   4   1         83.64         77.77         1.06 o
  -5   4   1          1.28          0.82         0.86 o
  -4   4   1          0.83         -0.60         1.00 o
  -3   4   1        374.86        406.27         2.76 o
  -2   4   1          3.52          3.41         1.02 o
  -1   4   1        157.53        158.39         1.73 o
   0   4   1         32.12         51.70         1.27 o
   1   4   1        237.30        252.89         2.06 o
   2   4   1          8.94          6.88         1.20 o
   3   4   1         95.23        109.61         1.82 o
   4   4   1         27.42         30.28         1.09 o
   5   4   1        125.33        128.15         1.08 o
   6   4   1         34.79         40.68         1.11 o
   7   4   1         39.11         36.64         1.01 o
   8   4   1        208.98        199.88         1.78 o
   9   4   1          0.02         -1.05         1.05 o
  10   4   1         78.27         63.83         1.66 o
  11   4   1         20.62         15.95         1.70 o
  12   4   1         24.93         25.26         2.60 o
  13   4   1          0.22         -1.25         2.23 o
  14   4   1          0.00          2.36         2.23 o
  15   4   1          0.09          5.15         2.53 o
  16   4   1          5.70          6.20         2.69 o
 -14   5   1          1.53          7.96         3.09 o
 -13   5   1          4.18          2.79         2.29 o
 -12   5   1         25.28         23.09         2.53 o
 -11   5   1          8.25          8.10         1.98 o
 -10   5   1          3.68          4.35         1.90 o
  -9   5   1         22.25         21.06         1.55 o
  -8   5   1         98.77        105.02         1.51 o
  -7   5   1          0.17         -0.17         1.18 o
  -6   5   1         65.99         77.45         1.73 o
  -5   5   1          5.14          4.40         1.96 o
  -4   5   1         58.21         55.32         2.11 o
  -3   5   1         39.61         39.83         2.04 o
  -2   5   1        315.64        321.87         3.30 o
  -1   5   1          0.14         -1.98         1.98 o
   0   5   1        520.48        549.85         5.62 o
   1   5   1        128.96        105.54         3.40 o
   2   5   1        214.43        197.06         2.73 o
   3   5   1         29.07         35.04         1.83 o
   4   5   1        139.60        143.10         3.12 o
   5   5   1         35.92         33.16         2.36 o
   6   5   1         12.91          9.26         1.35 o
   7   5   1         32.42         30.19         1.17 o
   8   5   1        197.19        193.75         2.61 o
   9   5   1          2.30         -0.78         1.57 o
  10   5   1         26.50         29.36         2.08 o
  11   5   1          4.91         -1.48         2.19 o
  12   5   1          8.51         12.92         2.39 o
  13   5   1         18.08         15.30         3.03 o
 -10   6   1         18.13         22.74         3.80 o
  -9   6   1          0.52          1.76         3.58 o
  -8   6   1          6.40          0.61         3.78 o
  -7   6   1         34.26         40.86         3.30 o
  -6   6   1          5.56         -0.37         2.58 o
  -5   6   1          9.85          7.38         2.34 o
  -4   6   1         22.69         23.57         2.65 o
  -3   6   1          6.25          6.75         2.48 o
  -2   6   1         13.50         16.03         4.02 o
  -1   6   1         18.04         17.05         3.09 o
   0   6   1        219.26        243.61         4.47 o
   1   6   1         66.61         68.26         3.89 o
   2   6   1          7.57          5.24         2.80 o
   3   6   1         34.80         44.89         2.62 o
   4   6   1          1.75         -1.40         2.15 o
   5   6   1         12.60         16.07         2.25 o
   6   6   1          2.91          3.27         2.86 o
   7   6   1          0.12          1.79         3.18 o
   8   6   1         18.93         18.88         4.20 o
   9   6   1         36.14         26.56         3.65 o
  10   6   1         10.70          4.87         4.73 o
  -2   7   1          1.25          4.68         4.25 o
  -1   7   1          7.60         14.65         3.94 o
   0   7   1          2.61          5.98         3.76 o
   1   7   1          1.23          5.21         3.50 o
 -18   0   2         51.94         55.71         4.46 o
 -16   0   2        135.64        126.08         3.61 o
 -14   0   2          6.05          8.06         1.83 o
 -12   0   2         31.88         46.32         1.52 o
 -10   0   2         26.61         25.31         1.08 o
  -8   0   2         69.30         61.36         1.30 o
  -6   0   2        195.51        149.13         1.56 o
  -4   0   2       2455.70       2664.71        11.87 o
  -2   0   2       6687.95       6673.98        58.60 o
   2   0   2       4765.69       4933.91        38.45 o
   4   0   2       9250.18       8967.16        41.20 o
   6   0   2        534.15        596.62         3.76 o
   8   0   2       2318.69       2561.39        12.16 o
  10   0   2        355.96        321.98         3.23 o
  12   0   2        323.55        388.96         3.92 o
  14   0   2         77.22        101.49         2.75 o
  16   0   2        436.51        393.94         6.35 o
  18   0   2          8.96          9.85         4.70 o
 -19   1   2          1.91         12.07         3.55 o
 -18   1   2         15.10         13.81         3.10 o
 -17   1   2         48.04         51.81         2.84 o
 -16   1   2         50.70         43.43         2.34 o
 -15   1   2        176.40        176.95         2.91 o
 -14   1   2         14.03         14.30         1.52 o
 -13   1   2         77.83         78.81         1.48 o
 -12   1   2         53.01         57.39         1.17 o
 -11   1   2        393.11        419.28         2.58 o
 -10   1   2          9.34          7.94         0.92 o
  -9   1   2        719.77        756.21         3.57 o
  -8   1   2       1840.00       2007.34         6.96 o
  -7   1   2       1518.51       1527.89         5.34 o
  -6   1   2        859.01        796.00         3.22 o
  -5   1   2       1115.80       1129.48         3.96 o
  -4   1   2       1620.52       1543.84         5.65 o
  -3   1   2       2160.60       2139.04         6.62 o
  -2   1   2       1993.57       2004.72         7.92 o
  -1   1   2         24.00         32.81         0.42 o
   0   1   2       5673.83       5769.61        29.18 o
   1   1   2       2124.41       2157.96         8.78 o
   2   1   2        955.79       1117.16         4.20 o
   3   1   2       4584.64       4656.23        16.17 o
   4   1   2        317.95        269.53         1.49 o
   5   1   2        473.27        485.33         2.28 o
   6   1   2        571.21        568.68         2.65 o
   7   1   2         15.63         16.41         0.79 o
   8   1   2        344.09        357.14         2.18 o
   9   1   2        275.76        260.50         1.86 o
  10   1   2        222.33        213.21         1.83 o
  11   1   2        248.34        269.00         2.27 o
  12   1   2          0.15         -1.12         1.12 o
  13   1   2        275.34        273.61         2.67 o
  14   1   2        104.40        105.85         2.77 o
  15   1   2          9.50          3.10         2.39 o
  16   1   2         95.57         99.93         3.91 o
  17   1   2          2.24         -0.18         2.84 o
  18   1   2          4.01          8.47         3.31 o
  19   1   2          0.33          1.53         3.31 o
 -19   2   2          6.36          5.54         3.50 o
 -18   2   2          0.46         -0.59         2.84 o
 -17   2   2         12.43          8.34         2.81 o
 -16   2   2          1.45          5.12         2.34 o
 -15   2   2         40.77         36.37         2.42 o
 -14   2   2         40.71         40.19         2.04 o
 -13   2   2        151.38        149.26         2.23 o
 -12   2   2         50.07         49.20         1.63 o
 -11   2   2        194.31        182.02         2.03 o
 -10   2   2         78.04         64.65         1.32 o
  -9   2   2          2.37          6.75         0.91 o
  -8   2   2          0.21         -0.66         0.66 o
  -7   2   2        886.07       1082.32         3.69 o
  -6   2   2        186.47        185.23         1.12 o
  -5   2   2       1370.42       1556.64         4.83 o
  -4   2   2         50.50         26.65         0.51 o
  -3   2   2       2156.93       2165.90         6.36 o
  -2   2   2          0.48          2.43         0.33 o
  -1   2   2         65.55         73.55         0.51 o
   0   2   2        514.57        611.44         1.91 o
   1   2   2       1766.77       1703.83         4.53 o
   2   2   2        268.66        231.10         1.19 o
   3   2   2        535.00        560.42         2.18 o
   4   2   2        134.57        154.59         1.13 o
   5   2   2       1859.24       2021.19         6.80 o
   6   2   2        344.61        387.68         1.99 o
   7   2   2         38.70         16.14         0.74 o
   8   2   2         22.90         17.80         0.86 o
   9   2   2        534.93        535.21         2.84 o
  10   2   2        107.28         93.96         1.43 o
  11   2   2        729.35        746.17         4.18 o
  12   2   2         86.23         82.72         1.72 o
  13   2   2          3.79          2.75         1.59 o
  14   2   2         38.50         33.80         2.28 o
  15   2   2         72.40         74.84         2.90 o
  16   2   2          0.04          2.58         2.23 o
  17   2   2         37.21         40.51         3.45 o
  18   2   2          0.67          0.42         3.67 o
 -18   3   2          3.53          4.22         3.45 o
 -17   3   2          1.80          4.18         3.38 o
 -16   3   2         27.71         27.08         2.93 o
 -15   3   2          0.18          3.97         2.41 o
 -14   3   2          2.58          0.96         1.89 o
 -13   3   2         27.89         17.80         1.99 o
 -12   3   2        240.26        226.71         2.19 o
 -11   3   2        274.54        302.11         2.39 o
 -10   3   2        168.52        164.88         1.68 o
  -9   3   2        127.77        129.66         1.48 o
  -8   3   2        583.99        616.14         2.87 o
  -7   3   2        251.65        231.31         1.52 o
  -6   3   2        856.58        828.18         3.06 o
  -5   3   2          0.93         -0.55         0.55 o
  -4   3   2        744.88        755.30         2.72 o
  -3   3   2        296.36        279.58         1.57 o
  -2   3   2        495.13        444.55         1.78 o
  -1   3   2        196.20        206.67         1.57 o
   0   3   2        860.28        891.22         3.88 o
   1   3   2          0.50          2.96         0.81 o
   2   3   2          2.63         -0.43         0.43 o
   3   3   2          0.08         -0.15         0.49 o
   4   3   2        610.16        639.95         2.55 o
   5   3   2          9.78          2.18         0.57 o
   6   3   2         96.93         60.89         0.98 o
   7   3   2          0.23         -0.33         0.72 o
   8   3   2        459.24        475.43         2.72 o
   9   3   2         72.85         73.70         1.38 o
  10   3   2        196.00        193.24         1.90 o
  11   3   2        165.56        204.51         2.27 o
  12   3   2        689.46        674.24         4.39 o
  13   3   2         17.43         13.60         2.16 o
  14   3   2          0.56          5.49         2.13 o
  15   3   2          0.09         -2.59         2.59 o
  16   3   2         15.64         12.33         2.73 o
  17   3   2          0.74          0.95         3.20 o
 -16   4   2          4.52          6.74         2.83 o
 -15   4   2         47.11         47.24         2.98 o
 -14   4   2          0.20          5.93         2.48 o
 -13   4   2         85.29         84.91         2.18 o
 -12   4   2        174.30        166.36         3.19 o
 -11   4   2          7.44          4.54         1.34 o
 -10   4   2          2.39          4.86         1.25 o
  -9   4   2         46.30         39.43         1.18 o
  -8   4   2         38.99         44.99         1.14 o
  -7   4   2          0.01          0.56         0.83 o
  -6   4   2        107.12         89.75         1.05 o
  -5   4   2        158.60        165.95         1.21 o
  -4   4   2         80.05         74.57         1.20 o
  -3   4   2         51.76         66.38         1.36 o
  -2   4   2        104.84         78.09         1.42 o
  -1   4   2        352.24        328.56         2.32 o
   0   4   2          3.97          3.89         0.98 o
   1   4   2          1.17         -1.06         1.06 o
   2   4   2          0.02         -0.29         1.23 o
   3   4   2         19.19          5.34         1.27 o
   4   4   2        387.89        369.07         1.93 o
   5   4   2        186.44        175.53         1.23 o
   6   4   2        452.12        443.52         2.34 o
   7   4   2        128.35        110.99         1.30 o
   8   4   2        172.96        189.54         1.80 o
   9   4   2          0.02         -1.18         1.18 o
  10   4   2        570.54        594.06         5.55 o
  11   4   2         60.26         57.83         1.81 o
  12   4   2          5.21          2.28         1.91 o
  13   4   2         12.96         11.52         2.53 o
  14   4   2         11.12         17.93         3.22 o
  15   4   2          0.21         -1.23         2.95 o
  16   4   2          3.76          2.10         3.47 o
 -14   5   2          0.27         -0.27         3.95 o
 -13   5   2         63.63         73.01         2.89 o
 -12   5   2          4.21          2.52         2.08 o
 -11   5   2         10.54          7.52         2.18 o
 -10   5   2          4.39          7.67         1.63 o
  -9   5   2         91.94         91.15         1.88 o
  -8   5   2         11.07          8.13         1.25 o
  -7   5   2        254.53        257.37         2.44 o
  -6   5   2          1.25          2.55         1.07 o
  -5   5   2         17.52         17.12         2.58 o
  -4   5   2         84.67         81.26         2.22 o
  -3   5   2         75.95         73.08         2.13 o
  -2   5   2         21.97         15.51         2.67 o
  -1   5   2         67.40         49.79         1.86 o
   0   5   2         31.16         26.35         1.85 o
   1   5   2        147.17        130.26         2.57 o
   2   5   2         32.74         27.64         2.09 o
   3   5   2         69.02         66.34         2.07 o
   4   5   2         45.46         46.59         2.45 o
   5   5   2          2.19          3.45         2.07 o
   6   5   2          5.15          2.87         1.36 o
   7   5   2         15.19         18.50         1.17 o
   8   5   2         59.25         52.68         1.43 o
   9   5   2        197.68        199.76         2.64 o
  10   5   2         59.13         60.08         2.06 o
  11   5   2          0.13          3.01         1.95 o
  12   5   2          3.04          2.30         2.18 o
  13   5   2         40.07         39.13         3.24 o
 -10   6   2          2.79         -2.00         4.56 o
  -9   6   2         18.68         25.77         4.47 o
  -8   6   2          3.41         -1.18         2.89 o
  -7   6   2          0.81          3.47         3.07 o
  -6   6   2         17.31         11.35         2.44 o
  -5   6   2         14.94         11.99         2.77 o
  -4   6   2          1.28          1.29         2.19 o
  -3   6   2          0.07          0.90         2.32 o
  -2   6   2          3.23          2.35         2.52 o
  -1   6   2          4.18          0.57         2.73 o
   0   6   2          3.46         -0.12         2.71 o
   1   6   2         31.22         26.07         3.71 o
   2   6   2          5.02          5.15         2.57 o
   3   6   2          4.95          4.14         2.68 o
   4   6   2         28.59         25.50         2.48 o
   5   6   2          1.20          1.04         2.22 o
   6   6   2          0.23         -0.88         3.12 o
   7   6   2         23.18         19.47         3.57 o
   8   6   2          4.05         -0.63         3.46 o
   9   6   2          5.94          3.35         3.95 o
  10   6   2          0.15          6.68         4.24 o
  -1   7   2          7.84          6.67         4.11 o
   0   7   2          0.41          1.94         4.02 o
 -19   0   3         13.38         18.10         6.27 o
 -17   0   3          0.96         -1.91         2.65 o
 -15   0   3         89.16         77.09         2.58 o
 -13   0   3          9.92          9.21         1.50 o
 -11   0   3          8.51          5.65         1.15 o
  -9   0   3       2273.76       2341.33        16.05 o
  -7   0   3        210.90        173.59         1.69 o
  -5   0   3       3190.36       3124.95        14.29 o
  -3   0   3        235.29        278.43         2.08 o
  -1   0   3       1525.52       1342.47        10.75 o
   1   0   3       3358.33       3095.50        24.17 o
   3   0   3        212.35        312.19         2.27 o
   5   0   3        186.60        249.68         2.07 o
   7   0   3       4013.83       4178.66        19.29 o
   9   0   3       1476.55       1475.59         8.64 o
  11   0   3         68.70         76.59         2.25 o
  13   0   3        271.32        224.64         3.39 o
  15   0   3        251.97        272.00         4.58 o
  17   0   3        128.28        160.20         6.14 o
  19   0   3         17.53         12.03         4.19 o
 -19   1   3          5.16          6.70         4.49 o
 -18   1   3          3.09          2.33         2.57 o
 -17   1   3          1.07         -2.12         2.12 o
 -16   1   3          3.78          2.92         1.80 o
 -15   1   3         11.99         13.58         2.00 o
 -14   1   3         25.71         25.69         1.40 o
 -13   1   3         29.49         22.63         1.16 o
 -12   1   3        139.06        163.02         1.76 o
 -11   1   3        113.72        103.44         1.43 o
 -10   1   3        124.00        157.33         1.48 o
  -9   1   3        100.88        117.72         1.21 o
  -8   1   3        170.58        169.89         1.26 o
  -7   1   3        680.25        747.35         3.18 o
  -6   1   3        245.60        230.94         1.41 o
  -5   1   3         28.18         21.86         0.50 o
  -4   1   3         55.65         42.33         0.63 o
  -3   1   3       9164.28       8848.15        28.82 o
  -2   1   3      20971.04      21369.48       112.70 o
  -1   1   3       9824.24       9754.46        40.23 o
   0   1   3         26.13         31.07         0.77 o
   1   1   3       2642.20       2481.70         7.85 o
   2   1   3       7238.86       7249.99        31.02 o
   3   1   3       2721.80       2689.23         8.91 o
   4   1   3       1027.47        948.20         3.77 o
   5   1   3        641.15        654.18         3.09 o
   6   1   3         86.92         81.94         1.04 o
   7   1   3        404.17        432.42         2.40 o
   8   1   3       1560.80       1638.66         6.71 o
   9   1   3         30.30         30.44         1.07 o
  10   1   3        315.60        257.03         2.03 o
  11   1   3        209.14        213.55         1.89 o
  12   1   3        383.06        364.30         2.58 o
  13   1   3        129.65        113.53         1.94 o
  14   1   3        230.14        241.52         3.72 o
  15   1   3         26.90         25.12         2.70 o
  16   1   3        121.36        118.57         3.24 o
  17   1   3         32.47         27.39         3.40 o
  18   1   3        180.92        192.71         5.63 o
  19   1   3          9.68          5.89         3.66 o
 -19   2   3         19.26          8.27         3.71 o
 -18   2   3         13.50         16.94         3.20 o
 -17   2   3          0.02          5.10         3.16 o
 -16   2   3         82.10         77.24         3.38 o
 -15   2   3          0.45          1.71         1.95 o
 -14   2   3         93.19         97.59         2.17 o
 -13   2   3        151.27        142.47         2.27 o
 -12   2   3       1424.85       1467.68         6.32 o
 -11   2   3         13.94         25.01         1.31 o
 -10   2   3        542.21        525.21         2.77 o
  -9   2   3        310.60        318.97         1.96 o
  -8   2   3       1640.37       1540.33         5.56 o
  -7   2   3          0.53          1.75         0.63 o
  -6   2   3        835.35        783.04         3.00 o
  -5   2   3       1568.82       1772.49         5.65 o
  -4   2   3         63.33         61.10         0.67 o
  -3   2   3        258.01        301.10         1.29 o
  -2   2   3        124.07        136.20         0.79 o
  -1   2   3        502.21        477.50         1.62 o
   0   2   3        126.36        118.64         0.71 o
   1   2   3         75.68         76.06         0.63 o
   2   2   3       1410.52       1459.75         4.52 o
   3   2   3        866.70        899.13         3.19 o
   4   2   3        713.38        715.20         2.99 o
   5   2   3       1416.11       1551.52         5.69 o
   6   2   3        675.14        651.31         3.00 o
   7   2   3         83.62         93.45         1.28 o
   8   2   3       1028.73       1112.92         4.84 o
   9   2   3          0.82         -0.93         0.93 o
  10   2   3        984.35       1024.02         4.33 o
  11   2   3        172.33        178.52         1.98 o
  12   2   3          2.97          2.71         1.20 o
  13   2   3         24.63         25.33         1.68 o
  14   2   3         48.68         54.40         2.58 o
  15   2   3          4.30          1.80         2.96 o
  16   2   3         10.57          9.72         2.59 o
  17   2   3          0.36          5.22         3.29 o
  18   2   3         38.48         35.03         3.53 o
 -18   3   3          1.21          4.65         4.11 o
 -17   3   3          0.15         -0.82         2.78 o
 -16   3   3          0.04          0.09         2.53 o
 -15   3   3          4.01          1.22         2.27 o
 -14   3   3          4.19          3.11         1.97 o
 -13   3   3         14.48         10.69         2.03 o
 -12   3   3          1.30         -1.41         1.41 o
 -11   3   3        236.50        228.85         2.19 o
 -10   3   3          5.31          0.91         0.99 o
  -9   3   3         52.43         44.76         1.11 o
  -8   3   3          0.99         -0.31         0.75 o
  -7   3   3         29.33         31.48         0.79 o
  -6   3   3        136.30        121.45         1.05 o
  -5   3   3        196.21        193.59         1.19 o
  -4   3   3          1.85          2.39         0.49 o
  -3   3   3        994.60       1075.10         3.25 o
  -2   3   3         98.84         87.07         0.71 o
  -1   3   3        333.90        415.06         1.65 o
   0   3   3        208.95        181.85         1.14 o
   1   3   3        380.97        386.14         1.63 o
   2   3   3        605.01        544.12         2.08 o
   3   3   3        515.60        627.78         2.45 o
   4   3   3        170.51        256.23         1.47 o
   5   3   3         30.46         22.29         0.77 o
   6   3   3         12.19         10.84         0.74 o
   7   3   3         10.77         10.18         0.99 o
   8   3   3         40.72         52.09         1.24 o
   9   3   3         30.80         27.47         1.06 o
  10   3   3         11.72          9.17         1.16 o
  11   3   3         65.56         58.36         1.56 o
  12   3   3         27.45         33.60         1.91 o
  13   3   3          0.11         -0.94         2.42 o
  14   3   3          0.13          2.78         2.29 o
  15   3   3          0.57          2.32         2.50 o
  16   3   3          0.95          2.07         2.45 o
  17   3   3          0.19         -0.57         3.12 o
 -16   4   3          0.59          0.90         3.06 o
 -15   4   3         24.76         29.84         3.14 o
 -14   4   3          0.10         -2.35         2.35 o
 -13   4   3          0.07          0.62         1.92 o
 -12   4   3        157.52        158.81         2.26 o
 -11   4   3         94.64        110.27         1.93 o
 -10   4   3          0.02          1.21         1.23 o
  -9   4   3         46.95         49.14         1.23 o
  -8   4   3          6.79          6.94         1.01 o
  -7   4   3        352.62        381.03         2.10 o
  -6   4   3         79.73         73.41         1.04 o
  -5   4   3         29.38         30.50         0.80 o
  -4   4   3        254.76        278.41         1.55 o
  -3   4   3        172.15        172.38         1.58 o
  -2   4   3         24.88         23.84         1.14 o
  -1   4   3        633.71        586.80         3.23 o
   0   4   3        455.15        511.12         2.98 o
   1   4   3        448.59        450.23         2.93 o
   2   4   3        133.77        155.87         1.85 o
   3   4   3        698.11        740.96         2.99 o
   4   4   3         73.07         88.95         0.95 o
   5   4   3        138.95        161.29         1.25 o
   6   4   3        276.53        285.35         1.78 o
   7   4   3         97.48         88.72         1.26 o
   8   4   3        140.79        129.21         1.55 o
   9   4   3        160.73        151.60         1.74 o
  10   4   3          5.80          3.00         1.61 o
  11   4   3        103.35        109.35         2.16 o
  12   4   3          0.40         -1.25         1.83 o
  13   4   3          0.40         -1.37         2.28 o
  14   4   3          4.25          2.09         2.61 o
  15   4   3          2.52         -2.37         2.75 o
  16   4   3          0.26         -2.91         3.41 o
 -13   5   3          0.35         -2.03         2.82 o
 -12   5   3          0.09          4.50         2.10 o
 -11   5   3         20.43         16.94         2.08 o
 -10   5   3          2.57         -0.25         1.80 o
  -9   5   3          1.88         -1.58         1.58 o
  -8   5   3         56.61         51.47         1.44 o
  -7   5   3         22.36         22.69         1.17 o
  -6   5   3          1.30          0.63         0.98 o
  -5   5   3         31.58         32.53         1.68 o
  -4   5   3        112.52        103.05         2.16 o
  -3   5   3        115.01        117.78         2.23 o
  -2   5   3        227.31        232.47         3.00 o
  -1   5   3         18.69         11.97         1.84 o
   0   5   3         69.65         62.28         1.90 o
   1   5   3         12.14         14.52         1.89 o
   2   5   3         21.82         17.09         1.76 o
   3   5   3         38.73         37.86         1.98 o
   4   5   3         37.22         37.85         2.13 o
   5   5   3         44.91         47.53         2.05 o
   6   5   3         66.22         51.04         1.24 o
   7   5   3         48.07         47.14         1.25 o
   8   5   3          1.48          1.59         1.29 o
   9   5   3         71.60         72.49         2.13 o
  10   5   3          9.00         10.26         1.97 o
  11   5   3          0.54          5.63         2.16 o
  12   5   3          0.41          3.19         2.27 o
  13   5   3          0.05          0.03         2.78 o
 -10   6   3         44.71         39.25         6.52 o
  -9   6   3         45.65         55.16         4.66 o
  -8   6   3         89.92         94.27         4.20 o
  -7   6   3          0.35          1.68         2.77 o
  -6   6   3          0.01          3.41         2.58 o
  -5   6   3          6.63          9.09         2.40 o
  -4   6   3          0.45         -0.43         2.18 o
  -3   6   3          8.28         19.17         2.43 o
  -2   6   3          0.79          1.98         2.54 o
  -1   6   3        125.32        167.94         3.47 o
   0   6   3        159.17        170.85         3.70 o
   1   6   3          6.71          2.05         2.30 o
   2   6   3         36.55         35.49         2.25 o
   3   6   3          4.97          8.22         2.30 o
   4   6   3          0.09          0.74         2.88 o
   5   6   3          4.65          7.43         2.67 o
   6   6   3          9.09          6.59         3.04 o
   7   6   3         30.91         34.31         3.74 o
   8   6   3         41.03         40.74         4.37 o
   9   6   3         10.08          1.69         4.41 o
 -18   0   4          1.31         -2.57         4.52 o
 -16   0   4         68.05         81.39         2.97 o
 -14   0   4          0.53          3.06         1.54 o
 -12   0   4         68.40         52.89         1.67 o
 -10   0   4       1068.41       1077.97         6.53 o
  -8   0   4       1800.39       1943.80        10.31 o
  -6   0   4        215.53        163.03         1.79 o
  -4   0   4       1034.76       1013.52         5.49 o
  -2   0   4      13687.31      12831.05        63.26 o
   2   0   4       4302.77       4055.73        19.45 o
   4   0   4         84.60         72.63         1.27 o
   6   0   4        644.27        605.93         4.27 o
   8   0   4       1609.58       1607.51         8.19 o
  10   0   4         51.20         55.54         1.65 o
  12   0   4          6.77          5.58         1.71 o
  14   0   4        305.12        353.76         6.93 o
  16   0   4          1.04         -4.10         4.10 o
  18   0   4         48.67         30.78         5.55 o
 -19   1   4         45.41         40.19         4.21 o
 -18   1   4        116.47        104.78         4.57 o
 -17   1   4         10.12          2.49         2.34 o
 -16   1   4          1.37          1.52         2.05 o
 -15   1   4        128.27        122.86         2.32 o
 -14   1   4         62.41         70.57         1.90 o
 -13   1   4        264.49        280.32         2.42 o
 -12   1   4         34.40         31.08         1.10 o
 -11   1   4        193.29        171.64         1.65 o
 -10   1   4         55.14         54.80         1.09 o
  -9   1   4       1414.38       1455.95         5.55 o
  -8   1   4         98.10         91.62         1.04 o
  -7   1   4         88.52         98.16         1.14 o
  -6   1   4        188.36        208.53         1.39 o
  -5   1   4        458.54        444.20         2.10 o
  -4   1   4        919.47        907.79         3.36 o
  -3   1   4      18358.98      17808.82        72.39 o
  -2   1   4       2790.39       2579.73         9.41 o
  -1   1   4       7169.09       6563.17        23.16 o
   0   1   4       6533.27       6330.22        25.40 o
   1   1   4        306.94        278.86         1.20 o
   2   1   4       6197.11       5875.64        17.74 o
   3   1   4       3723.75       3679.66        11.87 o
   4   1   4       1868.52       1829.14         6.19 o
   5   1   4       1752.66       1806.94         6.41 o
   6   1   4        867.30        921.27         4.19 o
   7   1   4       3777.13       3991.32        13.29 o
   8   1   4         21.73         19.64         0.97 o
   9   1   4          4.78          9.95         0.82 o
  10   1   4        185.32        173.56         1.86 o
  11   1   4        103.90        107.50         1.75 o
  12   1   4         25.03         20.63         1.23 o
  13   1   4        304.79        302.42         2.77 o
  14   1   4        169.84        173.05         3.11 o
  15   1   4         70.06         71.38         3.23 o
  16   1   4          0.19         -1.93         2.73 o
  17   1   4        131.39        150.07         4.76 o
  18   1   4          4.49          6.88         3.84 o
  19   1   4         27.84         32.57         4.15 o
 -18   2   4          1.30          2.71         3.29 o
 -17   2   4         49.60         46.47         3.29 o
 -16   2   4          0.00         -0.55         2.52 o
 -15   2   4        159.94        146.70         2.53 o
 -14   2   4        109.15        105.55         2.33 o
 -13   2   4          8.71          7.27         1.27 o
 -12   2   4          9.80         11.96         1.05 o
 -11   2   4        186.31        219.10         1.66 o
 -10   2   4        122.15        149.08         1.41 o
  -9   2   4        318.81        361.05         2.12 o
  -8   2   4          0.21          4.30         0.86 o
  -7   2   4        908.03       1109.52         4.27 o
  -6   2   4         39.22         18.70         0.67 o
  -5   2   4        560.99        699.56         2.80 o
  -4   2   4        114.98        102.08         0.78 o
  -3   2   4        313.65        278.85         1.33 o
  -2   2   4          0.01          0.90         0.39 o
  -1   2   4       2084.98       2166.47         6.93 o
   0   2   4         48.62         58.68         0.60 o
   1   2   4         46.39         56.49         0.69 o
   2   2   4        107.10        103.27         0.87 o
   3   2   4       1632.14       1666.76         5.24 o
   4   2   4         81.03         85.38         1.02 o
   5   2   4        509.36        517.55         2.65 o
   6   2   4       1046.88       1186.10         5.24 o
   7   2   4        333.84        372.74         2.36 o
   8   2   4        387.55        388.20         2.61 o
   9   2   4          3.51          0.22         1.05 o
  10   2   4          3.85         -1.09         1.09 o
  11   2   4        244.70        243.69         2.21 o
  12   2   4        101.62        109.34         1.95 o
  13   2   4         47.55         57.19         1.98 o
  14   2   4         10.42          4.83         1.85 o
  15   2   4         80.76         87.91         2.93 o
  16   2   4          0.06         -1.77         2.44 o
  17   2   4          3.70          8.63         3.22 o
  18   2   4         10.41          8.10         3.88 o
 -17   3   4          0.17          2.64         3.22 o
 -16   3   4         14.44         13.76         2.80 o
 -15   3   4          1.89         -2.27         2.49 o
 -14   3   4          1.08         -0.16         2.00 o
 -13   3   4        103.63        107.17         3.11 o
 -12   3   4        422.40        446.53         3.23 o
 -11   3   4        134.14        123.92         1.81 o
 -10   3   4         26.06         20.84         1.12 o
  -9   3   4          9.19          5.10         0.89 o
  -8   3   4          1.48          1.04         0.75 o
  -7   3   4         17.19         21.62         0.73 o
  -6   3   4        107.99        108.65         1.03 o
  -5   3   4          2.83          2.34         0.56 o
  -4   3   4        909.51        998.11         3.29 o
  -3   3   4        148.94        145.04         1.03 o
  -2   3   4        251.08        231.63         1.17 o
  -1   3   4          1.87          3.01         0.44 o
   0   3   4        668.88        645.87         2.32 o
   1   3   4        374.04        482.29         1.95 o
   2   3   4       1726.77       1788.76         5.61 o
   3   3   4          5.73          2.45         0.61 o
   4   3   4         18.88         47.84         0.82 o
   5   3   4        110.92         88.63         1.06 o
   6   3   4         88.91         68.79         1.11 o
   7   3   4          1.51          0.25         0.89 o
   8   3   4        278.19        263.41         2.05 o
   9   3   4          1.54          0.41         1.09 o
  10   3   4        212.37        212.26         2.02 o
  11   3   4          2.00          2.19         1.31 o
  12   3   4         23.58         25.12         1.53 o
  13   3   4          6.14          0.34         1.93 o
  14   3   4         79.75         73.14         2.61 o
  15   3   4          4.17          2.28         2.52 o
  16   3   4         39.54         45.93         3.00 o
  17   3   4         11.89         11.18         3.30 o
 -16   4   4         28.13         32.89         3.78 o
 -15   4   4          7.42          4.99         2.77 o
 -14   4   4         94.14        102.97         3.04 o
 -13   4   4          3.15          2.41         2.33 o
 -12   4   4          0.25          0.03         1.58 o
 -11   4   4         14.30          8.13         1.41 o
 -10   4   4         37.57         39.43         1.30 o
  -9   4   4          0.03         -0.14         0.99 o
  -8   4   4        217.63        199.87         1.67 o
  -7   4   4         40.56         37.52         0.99 o
  -6   4   4         74.63         66.38         1.05 o
  -5   4   4        104.52        110.95         1.07 o
  -4   4   4         62.87         60.06         0.84 o
  -3   4   4         81.19         80.13         0.87 o
  -2   4   4         11.86          9.29         0.78 o
  -1   4   4         91.11         92.72         1.33 o
   0   4   4        204.20        203.59         2.00 o
   1   4   4        130.82        104.15         1.71 o
   2   4   4        130.31        128.15         1.59 o
   3   4   4        304.30        299.98         1.69 o
   4   4   4        435.95        422.96         2.05 o
   5   4   4         10.12          5.86         0.79 o
   6   4   4          0.13         -0.86         0.86 o
   7   4   4         37.26         31.89         1.05 o
   8   4   4          0.05          0.15         1.19 o
   9   4   4          0.01         -0.27         1.22 o
  10   4   4          1.50          2.57         1.52 o
  11   4   4         53.97         54.07         2.12 o
  12   4   4         47.32         42.71         2.07 o
  13   4   4         14.02         15.42         2.44 o
  14   4   4         12.67         14.22         2.70 o
  15   4   4          0.97          1.44         2.69 o
 -13   5   4         21.70         24.67         3.12 o
 -12   5   4          2.45          6.42         2.39 o
 -11   5   4         30.29         35.27         2.26 o
 -10   5   4         22.88         19.13         1.76 o
  -9   5   4         49.51         42.87         1.86 o
  -8   5   4          0.17         -1.32         1.32 o
  -7   5   4          5.07          4.48         0.98 o
  -6   5   4         25.52         24.87         1.12 o
  -5   5   4         49.35         44.65         1.79 o
  -4   5   4         17.16         10.97         1.59 o
  -3   5   4         44.60         32.75         2.44 o
  -2   5   4        380.35        387.81         3.69 o
  -1   5   4        796.15        809.49         4.82 o
   0   5   4          6.51          4.95         1.89 o
   1   5   4          2.26         -1.57         1.84 o
   2   5   4          0.44          1.31         2.00 o
   3   5   4         41.48         32.87         2.18 o
   4   5   4         37.63         41.28         2.27 o
   5   5   4        110.56        111.55         2.06 o
   6   5   4        202.40        210.42         1.85 o
   7   5   4        202.66        195.79         1.84 o
   8   5   4         60.27         62.30         1.69 o
   9   5   4         12.20         14.21         1.66 o
  10   5   4          1.45          1.83         2.06 o
  11   5   4         37.24         37.46         2.42 o
  12   5   4          1.74          3.41         2.70 o
  13   5   4         41.22         43.01         3.16 o
  -9   6   4          2.23          8.47         3.96 o
  -8   6   4         41.31         43.30         3.86 o
  -7   6   4         12.89         16.43         3.60 o
  -6   6   4          0.52         -3.12         3.12 o
  -5   6   4          8.35          3.08         2.74 o
  -4   6   4         13.82         10.84         2.59 o
  -3   6   4         30.51         26.58         2.29 o
  -2   6   4         32.49         28.79         2.81 o
  -1   6   4         23.29         21.47         2.52 o
   0   6   4        139.80        132.26         3.34 o
   1   6   4        119.90        109.36         2.99 o
   2   6   4          2.79         -0.45         2.36 o
   3   6   4         32.86         29.17         2.42 o
   4   6   4         13.78         10.80         2.53 o
   5   6   4         12.84          8.51         2.66 o
   6   6   4          0.28         -0.89         3.16 o
   7   6   4         10.33          5.08         4.45 o
   8   6   4         24.67         29.95         4.69 o
   9   6   4          5.80         -0.53         4.21 o
 -19   0   5         21.96         19.43         6.12 o
 -17   0   5         27.40         21.45         4.62 o
 -15   0   5         56.45         51.99         3.29 o
 -13   0   5        140.12        129.50         2.57 o
 -11   0   5        165.00        151.44         2.46 o
  -9   0   5       1301.37       1435.71         7.84 o
  -7   0   5        328.93        332.51         3.00 o
  -5   0   5         33.66         23.81         0.80 o
  -3   0   5         54.94         58.63         1.05 o
  -1   0   5       2362.67       2345.29        11.91 o
   1   0   5        629.36        510.51         3.25 o
   3   0   5       1467.54       1292.76         6.76 o
   5   0   5          7.15         11.27         0.94 o
   7   0   5       1302.66       1277.30         7.43 o
   9   0   5         61.23         50.64         1.66 o
  11   0   5       1095.44       1134.72         9.30 o
  13   0   5        997.47       1024.39         8.63 o
  15   0   5         15.23          9.19         4.62 o
  17   0   5         37.71         35.31         4.88 o
  19   0   5         39.64         42.43         4.98 o
 -19   1   5         70.91         62.01         3.82 o
 -18   1   5         25.10         32.23         3.48 o
 -17   1   5          0.39         -1.59         2.30 o
 -16   1   5        120.77        111.66         3.58 o
 -15   1   5          2.07          5.49         1.76 o
 -14   1   5        163.79        156.47         2.37 o
 -13   1   5         59.04         63.02         1.49 o
 -12   1   5         68.41         64.97         1.35 o
 -11   1   5        189.43        197.52         1.82 o
 -10   1   5        550.52        537.18         2.97 o
  -9   1   5         45.72         57.47         1.04 o
  -8   1   5         34.42         21.38         0.84 o
  -7   1   5         19.88          9.15         0.69 o
  -6   1   5        115.79        102.35         1.05 o
  -5   1   5        666.21        748.25         3.19 o
  -4   1   5        963.11       1001.91         3.74 o
  -3   1   5       1580.27       1433.29         6.06 o
  -2   1   5       1165.60       1169.98         4.62 o
  -1   1   5         45.17         40.68         0.81 o
   0   1   5       4989.17       5020.59        20.08 o
   1   1   5       1828.23       1754.25         5.74 o
   2   1   5        155.80        131.08         1.01 o
   3   1   5        117.64        125.79         0.94 o
   4   1   5          1.60          3.53         0.63 o
   5   1   5        413.23        488.27         2.74 o
   6   1   5        238.04        237.45         1.78 o
   7   1   5        126.11        108.76         1.45 o
   8   1   5         38.75         29.71         0.98 o
   9   1   5        276.23        319.07         2.37 o
  10   1   5        123.04        147.71         1.73 o
  11   1   5         13.38         14.57         1.10 o
  12   1   5         14.50          7.43         1.46 o
  13   1   5         63.02         68.02         2.29 o
  14   1   5        269.37        255.79         3.63 o
  15   1   5         20.33         20.39         2.47 o
  16   1   5         27.68         21.03         3.01 o
  17   1   5          0.02         -2.93         4.24 o
  18   1   5          3.46         -2.24         3.75 o
 -18   2   5         11.57          9.38         4.55 o
 -17   2   5         25.43         26.40         3.42 o
 -16   2   5         35.05         37.97         2.75 o
 -15   2   5          3.85          5.10         2.19 o
 -14   2   5          3.29          5.13         1.47 o
 -13   2   5          1.24          0.27         1.39 o
 -12   2   5         26.50         28.18         1.37 o
 -11   2   5         40.25         32.13         1.13 o
 -10   2   5         27.73         16.76         1.06 o
  -9   2   5         36.48         25.61         0.96 o
  -8   2   5          7.64          8.46         0.85 o
  -7   2   5         91.84        101.77         1.12 o
  -6   2   5        871.88        895.17         3.43 o
  -5   2   5         28.88         29.16         0.76 o
  -4   2   5       3483.17       3422.06        11.03 o
  -3   2   5        455.10        485.36         2.13 o
  -2   2   5       1066.99       1114.98         3.79 o
  -1   2   5         20.11          5.66         0.55 o
   0   2   5          6.97          8.92         0.52 o
   1   2   5          9.78          3.06         0.56 o
   2   2   5        638.37        585.02         2.35 o
   3   2   5        649.40        751.41         2.83 o
   4   2   5        452.59        565.56         2.68 o
   5   2   5         57.46         55.67         1.02 o
   6   2   5         14.62          7.24         0.87 o
   7   2   5         85.23         71.69         1.24 o
   8   2   5         54.60         35.19         1.10 o
   9   2   5        268.06        284.56         2.31 o
  10   2   5        535.00        554.86         3.49 o
  11   2   5        233.41        225.13         2.62 o
  12   2   5         18.53         24.36         1.60 o
  13   2   5         32.00         36.97         2.00 o
  14   2   5        201.15        200.49         4.33 o
  15   2   5          0.22         -0.58         2.23 o
  16   2   5         46.73         49.75         3.16 o
  17   2   5         10.14          8.63         3.37 o
  18   2   5         57.15         63.48         4.38 o
 -17   3   5          8.08         10.27         3.24 o
 -16   3   5         27.48         30.63         2.89 o
 -15   3   5          0.74          0.26         2.29 o
 -14   3   5          0.83          2.91         2.11 o
 -13   3   5         71.34         64.36         2.09 o
 -12   3   5          4.44          4.87         1.29 o
 -11   3   5        138.99        159.88         1.76 o
 -10   3   5        267.50        278.63         1.94 o
  -9   3   5        274.62        247.23         1.83 o
  -8   3   5          0.20         -0.77         0.77 o
  -7   3   5         31.82         37.62         0.87 o
  -6   3   5          0.79         -0.44         0.66 o
  -5   3   5         81.48        140.12         1.08 o
  -4   3   5         79.00         46.71         0.77 o
  -3   3   5        460.29        447.34         2.01 o
  -2   3   5        367.07        342.31         1.67 o
  -1   3   5        316.00        302.87         1.53 o
   0   3   5        153.26        145.29         1.13 o
   1   3   5        715.44        747.02         2.78 o
   2   3   5         13.73         21.01         0.78 o
   3   3   5         96.83        105.03         1.07 o
   4   3   5         86.75         82.72         1.07 o
   5   3   5        121.00         93.54         1.24 o
   6   3   5         10.19         10.42         0.88 o
   7   3   5         16.56         12.61         1.02 o
   8   3   5         37.27         24.24         1.19 o
   9   3   5         37.65         38.16         1.37 o
  10   3   5         60.10         57.30         1.48 o
  11   3   5        399.38        430.09         3.25 o
  12   3   5          0.60         -1.61         1.61 o
  13   3   5         98.08         98.59         3.14 o
  14   3   5          0.79          2.99         2.15 o
  15   3   5         10.63          7.40         2.48 o
  16   3   5         15.03         18.61         3.68 o
  17   3   5         21.28         16.03         4.15 o
 -16   4   5          0.19         -0.48         3.05 o
 -15   4   5         27.82         35.75         2.87 o
 -14   4   5          8.17          8.22         2.44 o
 -13   4   5         31.32         27.38         2.84 o
 -12   4   5          7.61          6.10         1.59 o
 -11   4   5         32.81         30.72         1.46 o
 -10   4   5         17.03         19.36         1.33 o
  -9   4   5          5.09          7.16         1.10 o
  -8   4   5          2.65          4.86         0.91 o
  -7   4   5         13.15          9.89         0.85 o
  -6   4   5          3.05         -0.65         0.85 o
  -5   4   5        452.17        466.98         2.23 o
  -4   4   5         98.62        105.25         1.07 o
  -3   4   5        172.84        169.57         1.21 o
  -2   4   5          4.16          2.55         0.62 o
  -1   4   5         79.50         66.98         0.80 o
   0   4   5         18.67          9.92         0.75 o
   1   4   5          0.33         -0.71         0.71 o
   2   4   5         30.31         33.15         0.80 o
   3   4   5        383.86        354.97         1.92 o
   4   4   5          2.02         -0.43         0.78 o
   5   4   5        141.72        127.05         1.38 o
   6   4   5         36.78         35.88         1.06 o
   7   4   5        354.11        365.79         2.39 o
   8   4   5        251.34        257.60         2.16 o
   9   4   5          0.27         -0.20         1.49 o
  10   4   5         29.33         24.03         1.70 o
  11   4   5        293.49        295.84         3.15 o
  12   4   5          1.44          0.47         2.38 o
  13   4   5         40.10         42.55         2.45 o
  14   4   5         60.91         62.40         2.96 o
  15   4   5         30.77         51.35         3.56 o
 -13   5   5          2.48         -0.65         3.17 o
 -12   5   5         52.79         61.59         3.04 o
 -11   5   5          0.00         -2.10         2.10 o
 -10   5   5         24.49         28.69         2.04 o
  -9   5   5          0.37          2.97         1.49 o
  -8   5   5         45.42         56.05         1.68 o
  -7   5   5          1.18          0.59         1.06 o
  -6   5   5         37.61         54.26         1.22 o
  -5   5   5          7.00          2.86         1.03 o
  -4   5   5         14.25         16.95         1.39 o
  -3   5   5         20.98         17.76         1.88 o
  -2   5   5        163.45        185.40         2.54 o
  -1   5   5         31.21         20.25         2.42 o
   0   5   5       1106.25       1204.73         7.02 o
   1   5   5        108.09        100.10         2.48 o
   2   5   5          0.80          5.24         1.86 o
   3   5   5         41.15         39.39         2.05 o
   4   5   5         42.61         43.09         1.09 o
   5   5   5          8.37          7.19         1.06 o
   6   5   5          2.45          1.44         1.06 o
   7   5   5         30.62         24.65         1.41 o
   8   5   5         36.61         37.46         1.83 o
   9   5   5         40.12         31.75         2.02 o
  10   5   5          2.90          4.43         2.18 o
  11   5   5          5.74          9.62         2.24 o
  12   5   5          7.40          6.37         2.57 o
  -9   6   5         18.50         12.55         5.22 o
  -8   6   5         16.36         13.14         4.83 o
  -7   6   5          0.08         10.06         3.71 o
  -6   6   5         26.76         28.24         2.93 o
  -5   6   5          3.72          5.86         2.51 o
  -4   6   5         12.39         11.36         2.69 o
  -3   6   5         18.42         19.65         2.61 o
  -2   6   5         39.47         33.75         2.69 o
  -1   6   5         24.09         23.19         2.74 o
   0   6   5          5.50          4.30         2.28 o
   1   6   5          0.68          2.22         2.26 o
   2   6   5          2.09         -1.02         2.37 o
   3   6   5          0.35          3.74         2.57 o
   4   6   5          3.56          1.87         2.55 o
   5   6   5          0.92          5.70         2.55 o
   6   6   5          0.08          3.66         2.94 o
   7   6   5          9.56         12.80         3.77 o
   8   6   5          1.10         -4.88         5.75 o
   9   6   5          4.20          3.43         4.20 o
 -18   0   6         26.20         15.39         4.61 o
 -16   0   6         11.15         12.32         4.24 o
 -14   0   6         12.86         17.56         3.03 o
 -12   0   6         17.46         22.31         2.07 o
 -10   0   6         41.43         23.68         1.63 o
  -8   0   6        519.86        516.88         3.76 o
  -6   0   6       1101.84       1091.34         6.05 o
  -4   0   6       1631.10       1476.14         9.07 o
  -2   0   6        887.17        756.94         5.03 o
   0   0   6       4991.72       4678.94        24.47 o
   2   0   6        155.66        170.87         1.96 o
   4   0   6        263.50        268.18         2.32 o
   6   0   6        499.63        584.42         6.67 o
   8   0   6        911.22       1059.27         6.53 o
  10   0   6        137.91        133.00         2.47 o
  12   0   6        227.23        210.01         3.26 o
  14   0   6        129.99        130.49         4.08 o
  16   0   6         82.43         78.56         5.00 o
  18   0   6         24.66         24.77         5.32 o
 -19   1   6          6.27          7.86         3.24 o
 -18   1   6          0.78          1.00         3.28 o
 -17   1   6          2.79         10.78         3.25 o
 -16   1   6         11.07          5.42         2.42 o
 -15   1   6        122.99        120.41         2.44 o
 -14   1   6        108.95        100.84         2.14 o
 -13   1   6          1.70         -0.03         1.33 o
 -12   1   6         10.88          6.49         1.57 o
 -11   1   6          2.93          1.77         1.18 o
 -10   1   6        218.84        226.72         2.03 o
  -9   1   6         80.86         90.41         1.31 o
  -8   1   6         79.45         60.19         1.11 o
  -7   1   6        605.71        671.97         3.10 o
  -6   1   6         33.29         34.06         0.80 o
  -5   1   6         33.06         21.38         0.82 o
  -4   1   6         15.52         23.79         0.75 o
  -3   1   6        152.57        131.05         1.25 o
  -2   1   6        145.69        156.80         1.35 o
  -1   1   6        505.54        470.13         2.37 o
   0   1   6          2.08          1.48         0.63 o
   1   1   6          0.25          9.06         0.45 o
   2   1   6         81.78         73.41         0.84 o
   3   1   6       1366.43       1581.12         6.13 o
   4   1   6        290.61        297.48         1.67 o
   5   1   6         21.25         25.35         0.86 o
   6   1   6       1373.70       1547.84         5.91 o
   7   1   6        402.75        375.37         2.48 o
   8   1   6       1168.89       1211.93         5.16 o
   9   1   6          4.33          5.80         1.03 o
  10   1   6          4.78          7.37         1.32 o
  11   1   6          2.25          4.54         1.25 o
  12   1   6        302.98        322.57         2.94 o
  13   1   6        154.69        155.75         3.41 o
  14   1   6         14.64         10.34         2.07 o
  15   1   6          1.25          0.19         2.32 o
  16   1   6         38.67         46.51         3.44 o
  17   1   6         38.19         32.79         3.63 o
  18   1   6          5.54          8.45         4.01 o
 -18   2   6         10.32          8.92         3.64 o
 -17   2   6          1.12         -1.20         2.99 o
 -16   2   6          0.13          3.64         2.28 o
 -15   2   6         65.42         68.72         2.12 o
 -14   2   6          6.06          5.80         1.53 o
 -13   2   6        171.06        174.69         2.22 o
 -12   2   6         67.85         73.42         1.49 o
 -11   2   6        413.63        418.55         2.79 o
 -10   2   6        238.27        232.48         2.11 o
  -9   2   6        680.02        656.18         3.13 o
  -8   2   6         23.96         22.05         0.88 o
  -7   2   6        499.76        525.78         2.62 o
  -6   2   6        105.33        126.02         1.36 o
  -5   2   6       3856.11       3971.69        14.72 o
  -4   2   6        182.06        168.59         1.37 o
  -3   2   6       2754.57       2972.43        10.33 o
  -2   2   6       1362.89       1500.04         5.45 o
  -1   2   6       1715.28       1660.96         5.09 o
   0   2   6         77.59        103.07         1.02 o
   1   2   6       1076.52       1059.38         3.61 o
   2   2   6         18.70         31.39         0.65 o
   3   2   6        862.26        827.14         3.24 o
   4   2   6         28.44         51.91         0.90 o
   5   2   6       1025.57        972.54         4.14 o
   6   2   6          1.42         -0.62         0.77 o
   7   2   6        434.32        388.10         2.42 o
   8   2   6          6.27          6.59         1.01 o
   9   2   6         16.90         14.00         1.34 o
  10   2   6        516.13        483.44         3.07 o
  11   2   6       1167.61       1184.97         5.90 o
  12   2   6         47.01         51.85         2.19 o
  13   2   6         22.14         20.27         2.46 o
  14   2   6          5.15          6.15         1.96 o
  15   2   6        155.81        156.52         3.92 o
  16   2   6          5.59          4.74         3.30 o
  17   2   6         44.14         42.02         3.63 o
 -17   3   6          0.02          0.16         3.33 o
 -16   3   6          1.69          1.89         3.03 o
 -15   3   6          0.44         -2.66         2.66 o
 -14   3   6          0.01          4.23         1.98 o
 -13   3   6          4.20          8.63         1.57 o
 -12   3   6          1.74          3.36         1.33 o
 -11   3   6        109.67        107.35         1.62 o
 -10   3   6         57.44         54.04         1.24 o
  -9   3   6         31.84         30.78         1.13 o
  -8   3   6        623.82        584.07         2.98 o
  -7   3   6          7.93          9.58         0.90 o
  -6   3   6          0.52         -0.45         0.75 o
  -5   3   6         38.62         34.73         0.81 o
  -4   3   6          8.29          5.60         0.63 o
  -3   3   6         39.15         53.09         0.81 o
  -2   3   6          0.65          0.40         0.62 o
  -1   3   6          3.56          9.85         0.65 o
   0   3   6         38.22         37.30         0.77 o
   1   3   6        113.88        120.19         1.16 o
   2   3   6        515.33        569.74         2.59 o
   3   3   6        672.84        721.23         2.97 o
   4   3   6          8.96          9.69         0.73 o
   5   3   6          4.17          6.77         0.85 o
   6   3   6         51.46         57.43         1.12 o
   7   3   6         81.28         85.46         1.39 o
   8   3   6        577.09        563.26         3.19 o
   9   3   6        214.00        240.59         2.17 o
  10   3   6        451.41        450.31         3.36 o
  11   3   6          0.00         -1.72         1.72 o
  12   3   6          5.16          2.31         1.96 o
  13   3   6          1.24          6.71         2.23 o
  14   3   6         25.04         21.45         2.32 o
  15   3   6          3.10          3.90         2.26 o
  16   3   6          0.16          2.57         2.74 o
 -15   4   6         30.19         38.08         3.11 o
 -14   4   6          4.13          6.28         2.45 o
 -13   4   6        108.14        119.03         3.33 o
 -12   4   6         47.02         44.88         1.94 o
 -11   4   6          0.08         -0.07         1.52 o
 -10   4   6         88.44         82.22         1.58 o
  -9   4   6         31.78         34.89         1.22 o
  -8   4   6          9.26         10.55         0.98 o
  -7   4   6          0.21         -0.66         0.93 o
  -6   4   6        314.36        311.00         1.93 o
  -5   4   6        239.71        259.47         1.75 o
  -4   4   6         40.86         24.54         1.02 o
  -3   4   6         93.29        100.13         1.12 o
  -2   4   6        466.08        458.64         2.03 o
  -1   4   6         44.90         50.94         0.92 o
   0   4   6          0.39         -0.36         0.84 o
   1   4   6        203.97        206.39         1.47 o
   2   4   6          0.09          2.05         0.87 o
   3   4   6         50.33         38.81         0.99 o
   4   4   6          3.89          8.19         1.01 o
   5   4   6        335.53        351.10         2.16 o
   6   4   6        232.44        242.72         1.90 o
   7   4   6        321.87        329.83         2.33 o
   8   4   6         10.27          9.07         1.39 o
   9   4   6         50.56         39.55         1.89 o
  10   4   6        207.51        226.30         2.48 o
  11   4   6         43.02         35.94         2.16 o
  12   4   6         36.87         48.84         2.60 o
  13   4   6         76.94         80.12         2.86 o
  14   4   6          9.33          9.22         2.60 o
  15   4   6         16.46          9.99         3.09 o
 -13   5   6          4.36          6.38         3.93 o
 -12   5   6         12.76         15.59         3.02 o
 -11   5   6          3.27          4.51         2.26 o
 -10   5   6          0.23         -0.21         1.86 o
  -9   5   6         19.93         22.68         1.90 o
  -8   5   6          2.91          1.75         1.36 o
  -7   5   6         35.33         37.07         1.40 o
  -6   5   6          7.65          4.05         1.10 o
  -5   5   6          0.29          0.21         0.99 o
  -4   5   6          9.28          8.98         1.05 o
  -3   5   6          2.31          2.03         1.40 o
  -2   5   6          2.36          3.45         1.88 o
  -1   5   6         17.71         17.68         2.64 o
   0   5   6          1.69          0.46         1.80 o
   1   5   6          4.83          1.53         1.88 o
   2   5   6          2.88          0.07         1.41 o
   3   5   6          2.73          2.44         1.04 o
   4   5   6         10.25          9.09         0.94 o
   5   5   6          0.54          0.73         1.11 o
   6   5   6          3.59          3.31         1.23 o
   7   5   6         92.44         80.16         1.78 o
   8   5   6         44.50         46.29         1.96 o
   9   5   6          1.95          0.42         1.81 o
  10   5   6         52.67         48.01         2.25 o
  11   5   6         42.30         48.68         2.47 o
  12   5   6          3.02          5.47         2.56 o
  -9   6   6         30.55         33.17         5.04 o
  -8   6   6         13.07         13.50         3.87 o
  -7   6   6          9.07          9.63         4.37 o
  -6   6   6         17.25         19.84         3.09 o
  -5   6   6         40.94         47.37         3.17 o
  -4   6   6         44.83         45.28         3.19 o
  -3   6   6         17.18         22.77         2.97 o
  -2   6   6          3.11          6.87         2.92 o
  -1   6   6          4.78         11.09         2.99 o
   0   6   6         35.89         30.15         3.35 o
   1   6   6         40.07         45.03         3.04 o
   2   6   6          1.96          1.20         3.22 o
   3   6   6          0.08         -1.78         2.75 o
   4   6   6          2.68          5.20         3.23 o
   5   6   6         27.78         23.71         4.23 o
   6   6   6          0.22         -1.02         4.58 o
   7   6   6          1.85          4.12         4.99 o
   8   6   6          3.35         -0.16         3.75 o
 -19   0   7         19.48         31.35         7.23 o
 -17   0   7          3.77         -0.12         4.52 o
 -15   0   7          2.62          5.48         4.10 o
 -13   0   7          0.92         -1.85         2.38 o
 -11   0   7         27.54         18.60         1.91 o
  -9   0   7        273.36        227.37         2.59 o
  -7   0   7         47.17         65.68         1.38 o
  -5   0   7        883.58       1067.56         7.71 o
  -3   0   7        262.95        244.52         2.57 o
  -1   0   7        189.90        172.01         2.13 o
   1   0   7          8.02          5.02         0.88 o
   3   0   7        271.35        242.37         2.38 o
   5   0   7       2455.53       2821.63        16.07 o
   7   0   7         35.08         46.30         1.55 o
   9   0   7         61.94         44.62         1.69 o
  11   0   7         38.31         47.71         2.13 o
  13   0   7        195.19        191.81         4.38 o
  15   0   7        175.40        206.23         5.35 o
  17   0   7         64.83         64.43         5.39 o
 -19   1   7          0.06         -3.59         3.99 o
 -18   1   7          1.52         -0.82         3.56 o
 -17   1   7         14.34         11.37         3.22 o
 -16   1   7          0.05          3.11         2.74 o
 -15   1   7         12.36          8.82         2.25 o
 -14   1   7          1.38          0.98         2.04 o
 -13   1   7         95.94         83.73         2.28 o
 -12   1   7        283.45        307.68         2.62 o
 -11   1   7         38.76         29.03         1.27 o
 -10   1   7        188.63        198.89         1.99 o
  -9   1   7        607.06        692.72         3.70 o
  -8   1   7         17.84         21.41         1.03 o
  -7   1   7         17.15         13.35         0.95 o
  -6   1   7        335.63        324.85         2.27 o
  -5   1   7        539.85        566.93         2.94 o
  -4   1   7         14.34         12.50         0.78 o
  -3   1   7       3746.00       3732.81        19.18 o
  -2   1   7       1582.97       1554.56         6.85 o
  -1   1   7       1960.73       1994.22         7.63 o
   0   1   7        387.59        347.34         1.82 o
   1   1   7        173.82        167.30         1.09 o
   2   1   7         51.02         59.96         0.82 o
   3   1   7        442.14        476.66         2.58 o
   4   1   7        974.96       1005.12         4.45 o
   5   1   7          0.12          1.48         0.79 o
   6   1   7        702.14        662.65         3.26 o
   7   1   7        787.56        835.95         4.13 o
   8   1   7        476.48        553.81         3.59 o
   9   1   7        289.85        325.68         2.55 o
  10   1   7        688.47        706.29         4.10 o
  11   1   7        436.38        425.09         3.13 o
  12   1   7         27.98         31.17         1.98 o
  13   1   7          9.85          5.90         1.93 o
  14   1   7         29.96         41.34         3.03 o
  15   1   7          4.47          5.48         2.34 o
  16   1   7         76.80         78.83         3.36 o
  17   1   7          6.24          3.83         3.17 o
  18   1   7         14.56          9.22         3.54 o
 -18   2   7         11.21          8.35         4.07 o
 -17   2   7          0.78          0.55         3.52 o
 -16   2   7         34.61         32.19         3.96 o
 -15   2   7          0.04         -1.31         1.88 o
 -14   2   7          2.74          2.57         1.71 o
 -13   2   7         14.68         12.82         2.12 o
 -12   2   7         13.84         12.68         1.71 o
 -11   2   7          5.33          7.55         1.41 o
 -10   2   7         53.55         58.57         1.26 o
  -9   2   7         96.40         86.53         1.35 o
  -8   2   7        475.50        497.18         3.16 o
  -7   2   7        247.82        222.71         1.95 o
  -6   2   7       2138.33       1982.91         7.91 o
  -5   2   7       1496.32       1666.42         6.55 o
  -4   2   7         18.84         21.74         0.85 o
  -3   2   7          1.13         -0.69         0.69 o
  -2   2   7         39.85         44.69         0.90 o
  -1   2   7        507.08        566.02         2.48 o
   0   2   7          1.25          3.54         0.63 o
   1   2   7        639.13        693.52         2.79 o
   2   2   7          4.41          8.68         0.69 o
   3   2   7         17.25          6.32         0.70 o
   4   2   7         78.01         68.68         1.02 o
   5   2   7        430.74        455.14         2.53 o
   6   2   7        297.01        276.92         2.07 o
   7   2   7        486.45        484.37         2.74 o
   8   2   7         11.42          6.14         1.13 o
   9   2   7          4.48         -0.17         1.16 o
  10   2   7        669.34        698.49         4.03 o
  11   2   7          8.67         10.83         1.78 o
  12   2   7         41.01         35.69         2.34 o
  13   2   7          4.52         -0.69         2.22 o
  14   2   7         16.98         24.24         3.04 o
  15   2   7         17.71         18.24         2.73 o
  16   2   7         19.00         15.32         3.37 o
  17   2   7          3.97         -3.75         3.75 o
 -17   3   7          8.02          3.78         3.66 o
 -16   3   7          4.52          5.88         3.13 o
 -15   3   7         83.83         86.50         3.24 o
 -14   3   7         18.87         17.18         2.68 o
 -13   3   7         21.57         16.01         1.85 o
 -12   3   7         27.04         30.12         1.60 o
 -11   3   7          0.02         -0.89         1.26 o
 -10   3   7        197.73        184.62         1.88 o
  -9   3   7        236.58        272.44         2.14 o
  -8   3   7        344.40        339.63         2.22 o
  -7   3   7         51.92         61.02         1.21 o
  -6   3   7         62.22         49.20         1.14 o
  -5   3   7        142.52        154.63         1.50 o
  -4   3   7        147.67        119.91         1.32 o
  -3   3   7          0.90         -0.44         0.80 o
  -2   3   7        255.54        264.03         1.68 o
  -1   3   7        106.26         78.18         1.00 o
   0   3   7         49.36         68.92         1.01 o
   1   3   7        876.27        870.25         3.64 o
   2   3   7        694.10        645.50         3.04 o
   3   3   7        212.74        195.06         1.56 o
   4   3   7          0.33          4.68         0.84 o
   5   3   7        154.16        142.00         1.48 o
   6   3   7          7.45          4.92         1.00 o
   7   3   7         72.90         79.48         1.44 o
   8   3   7        133.60        122.32         1.81 o
   9   3   7        145.38        152.28         2.15 o
  10   3   7         33.80         40.12         1.78 o
  11   3   7         96.49         92.58         2.57 o
  12   3   7         12.61         12.77         2.54 o
  13   3   7          5.29          6.55         2.31 o
  14   3   7          5.41          5.44         2.27 o
  15   3   7          0.14          1.24         2.68 o
  16   3   7          1.30          0.22         2.85 o
 -15   4   7         15.61         17.05         3.17 o
 -14   4   7         13.76          5.01         2.46 o
 -13   4   7         33.14         31.55         2.98 o
 -12   4   7         24.10         29.12         2.12 o
 -11   4   7          0.10          4.05         1.49 o
 -10   4   7          1.49          0.89         1.35 o
  -9   4   7          4.08          5.66         1.20 o
  -8   4   7         55.78         57.39         1.38 o
  -7   4   7        263.40        265.93         2.01 o
  -6   4   7        135.35        137.76         1.50 o
  -5   4   7          4.59          4.74         0.97 o
  -4   4   7        395.26        395.74         2.27 o
  -3   4   7         22.78         13.16         1.01 o
  -2   4   7         76.96         83.16         1.13 o
  -1   4   7         37.81         42.27         1.07 o
   0   4   7        263.79        265.85         1.91 o
   1   4   7        118.91        139.70         1.48 o
   2   4   7        243.63        236.74         1.72 o
   3   4   7         73.42         77.27         1.23 o
   4   4   7         10.63          9.87         1.09 o
   5   4   7         25.85         12.40         1.44 o
   6   4   7         17.53         19.95         1.25 o
   7   4   7         53.55         45.24         1.47 o
   8   4   7         31.68         38.13         1.58 o
   9   4   7          0.00         -1.37         1.59 o
  10   4   7         33.81         35.06         1.87 o
  11   4   7         64.20         61.28         2.69 o
  12   4   7         14.50          6.82         2.59 o
  13   4   7          0.78          2.05         2.35 o
  14   4   7         21.47         21.55         3.02 o
 -12   5   7         22.63         29.08         3.06 o
 -11   5   7          5.66          2.71         2.31 o
 -10   5   7         51.76         53.40         2.34 o
  -9   5   7          1.01          3.11         1.93 o
  -8   5   7         41.95         44.12         1.76 o
  -7   5   7         15.89         18.57         1.50 o
  -6   5   7         61.91         74.28         1.86 o
  -5   5   7          8.54          8.14         1.11 o
  -4   5   7          5.64          6.52         0.95 o
  -3   5   7          6.39          3.34         0.95 o
  -2   5   7         43.23         53.99         1.18 o
  -1   5   7         13.29         24.57         1.06 o
   0   5   7        145.52        148.20         1.84 o
   1   5   7         33.20         35.28         1.05 o
   2   5   7         89.64         97.72         1.39 o
   3   5   7         12.27         11.69         1.32 o
   4   5   7         59.92         65.24         1.75 o
   5   5   7         27.63         25.10         1.44 o
   6   5   7        182.97        189.65         3.21 o
   7   5   7         24.65         25.39         1.95 o
   8   5   7        139.38        125.32         2.91 o
   9   5   7         14.80         16.93         2.47 o
  10   5   7         55.17         57.69         2.61 o
  11   5   7          0.95          1.73         2.30 o
  12   5   7         15.09         18.89         3.20 o
  -8   6   7         21.04         27.57         4.12 o
  -7   6   7          0.43         -3.86         4.51 o
  -6   6   7          0.35          2.11         3.63 o
  -5   6   7          0.28          6.79         3.51 o
  -4   6   7          0.12          3.59         3.36 o
  -3   6   7          2.86          2.10         3.12 o
  -2   6   7         17.39         14.18         3.37 o
  -1   6   7         15.47         24.03         3.04 o
   0   6   7          1.66          0.44         2.99 o
   1   6   7          4.55         -0.27         3.12 o
   2   6   7          0.77         -0.94         3.71 o
   3   6   7          0.07          1.51         4.27 o
   4   6   7         74.01         68.48         4.91 o
   5   6   7          5.13          7.98         3.67 o
   6   6   7         46.11         48.09         4.30 o
   7   6   7          0.77          0.75         4.38 o
 -18   0   8         44.22         33.55         5.46 o
 -16   0   8         97.76         78.76         5.92 o
 -14   0   8        102.74         99.18         3.93 o
 -12   0   8        544.15        555.95         4.80 o
 -10   0   8          0.61         -0.59         1.10 o
  -8   0   8         76.38         49.57         1.46 o
  -6   0   8          0.85          5.28         1.54 o
  -4   0   8        241.95        205.25         2.36 o
  -2   0   8       1494.24       1730.11        10.98 o
   0   0   8       1438.25       1324.10         7.37 o
   2   0   8       1549.25       1394.09         7.18 o
   4   0   8       5443.03       5523.92        27.95 o
   6   0   8        572.24        516.05         4.02 o
   8   0   8        203.79        195.54         3.02 o
  10   0   8        122.57        111.22         2.83 o
  12   0   8         54.18         48.30         3.39 o
  14   0   8        124.04        141.18         4.46 o
  16   0   8        132.50        133.03         5.67 o
  18   0   8          8.12          3.97         5.15 o
 -18   1   8         68.96         71.35         4.34 o
 -17   1   8          2.28          0.80         2.75 o
 -16   1   8          2.46         -2.02         3.21 o
 -15   1   8          2.81          2.06         2.31 o
 -14   1   8          0.13          2.85         2.15 o
 -13   1   8         74.89         82.03         2.28 o
 -12   1   8        231.78        233.89         2.92 o
 -11   1   8         95.78        110.65         1.78 o
 -10   1   8         88.17         77.16         1.51 o
  -9   1   8        480.73        478.15         2.94 o
  -8   1   8        127.47         97.97         1.39 o
  -7   1   8        186.64        184.58         1.90 o
  -6   1   8        321.13        299.00         2.38 o
  -5   1   8          0.07         -0.34         0.80 o
  -4   1   8        124.03        143.88         1.49 o
  -3   1   8        645.05        706.33         3.55 o
  -2   1   8         17.58         31.51         0.91 o
  -1   1   8       3246.35       3082.08        10.93 o
   0   1   8       1722.61       1695.27         6.26 o
   1   1   8        626.96        692.85         3.25 o
   2   1   8        573.85        644.22         2.88 o
   3   1   8        577.77        594.25         2.89 o
   4   1   8        120.27        111.94         1.29 o
   5   1   8        134.58        119.36         1.31 o
   6   1   8        145.79        162.12         1.68 o
   7   1   8        668.27        709.28         3.66 o
   8   1   8        125.46        114.09         1.66 o
   9   1   8          6.98          2.91         1.15 o
  10   1   8        263.36        246.16         2.59 o
  11   1   8         27.18         14.82         2.04 o
  12   1   8        232.50        235.79         3.48 o
  13   1   8         14.29         15.56         2.42 o
  14   1   8         21.60         15.42         2.62 o
  15   1   8         24.60          7.45         3.03 o
  16   1   8         17.60         15.53         2.83 o
  17   1   8          6.95          5.93         3.11 o
 -18   2   8          3.10          9.28         4.36 o
 -17   2   8          0.02          5.36         4.20 o
 -16   2   8         33.47         36.23         3.33 o
 -15   2   8          1.24          0.47         2.24 o
 -14   2   8         30.99         30.10         2.25 o
 -13   2   8          3.52          3.65         1.72 o
 -12   2   8         11.23         10.57         1.64 o
 -11   2   8         11.17         13.65         1.52 o
 -10   2   8        213.78        205.19         2.10 o
  -9   2   8          8.98         11.77         1.18 o
  -8   2   8          0.01         -1.02         1.02 o
  -7   2   8        247.33        300.43         2.30 o
  -6   2   8        330.34        277.20         2.05 o
  -5   2   8        634.77        589.47         2.94 o
  -4   2   8         21.08         23.61         1.01 o
  -3   2   8         84.56         63.49         1.01 o
  -2   2   8         70.42         70.68         1.02 o
  -1   2   8       2484.91       2527.82         9.33 o
   0   2   8        103.20        121.70         1.23 o
   1   2   8        488.38        407.61         2.13 o
   2   2   8        964.31        977.98         3.75 o
   3   2   8          2.56          1.38         0.69 o
   4   2   8          1.90         -0.88         0.88 o
   5   2   8        738.62        728.86         3.30 o
   6   2   8          0.30          2.08         0.94 o
   7   2   8        406.01        479.52         2.80 o
   8   2   8        182.96        208.50         2.12 o
   9   2   8        132.83        149.26         1.98 o
  10   2   8        394.33        388.03         3.04 o
  11   2   8         49.94         46.38         1.96 o
  12   2   8          6.08         -0.50         1.76 o
  13   2   8          0.02          2.23         2.36 o
  14   2   8          8.45          8.77         2.72 o
  15   2   8         47.98         61.49         3.30 o
  16   2   8          3.13         -2.42         2.88 o
  17   2   8         28.82         33.17         3.96 o
 -16   3   8          8.85          7.53         3.22 o
 -15   3   8          0.49          2.98         3.11 o
 -14   3   8          9.41         13.65         2.60 o
 -13   3   8         27.26         30.98         3.17 o
 -12   3   8        314.36        340.99         3.21 o
 -11   3   8         50.21         41.17         1.61 o
 -10   3   8        523.25        537.69         3.37 o
  -9   3   8        363.39        359.39         2.68 o
  -8   3   8        218.43        227.34         2.28 o
  -7   3   8          6.12          4.94         1.18 o
  -6   3   8         41.49         38.41         1.10 o
  -5   3   8         15.69         18.59         1.04 o
  -4   3   8          3.23          5.31         0.98 o
  -3   3   8          1.48         -0.41         0.89 o
  -2   3   8         89.04        111.89         1.30 o
  -1   3   8         13.36          2.58         0.80 o
   0   3   8        411.88        418.12         2.28 o
   1   3   8          0.21         -0.88         0.88 o
   2   3   8        204.77        223.02         1.84 o
   3   3   8         51.09         49.05         1.05 o
   4   3   8         22.27         20.65         0.95 o
   5   3   8        414.64        426.81         2.47 o
   6   3   8        146.91        140.84         1.68 o
   7   3   8          6.05          4.62         1.14 o
   8   3   8        906.53        883.15         4.43 o
   9   3   8         37.93         28.46         1.72 o
  10   3   8         88.38         86.82         2.25 o
  11   3   8         13.31          7.84         2.51 o
  12   3   8         44.16         39.93         2.72 o
  13   3   8         43.58         38.08         3.08 o
  14   3   8          8.85         12.90         2.80 o
  15   3   8         16.36         21.52         3.70 o
  16   3   8          4.00          4.79         3.26 o
 -15   4   8          0.04          2.84         3.27 o
 -14   4   8          0.01         -0.16         2.51 o
 -13   4   8         27.02         28.35         2.95 o
 -12   4   8         80.02         86.21         2.50 o
 -11   4   8          3.98          2.25         1.89 o
 -10   4   8         27.27         15.74         1.62 o
  -9   4   8          2.83          4.20         1.47 o
  -8   4   8          1.13          1.23         1.26 o
  -7   4   8          1.60          0.65         1.27 o
  -6   4   8         42.42         34.70         1.28 o
  -5   4   8          9.34         12.32         1.20 o
  -4   4   8         96.90         95.19         1.41 o
  -3   4   8         49.95         56.25         1.30 o
  -2   4   8        272.00        288.82         2.02 o
  -1   4   8        127.31        124.00         1.52 o
   0   4   8         25.15         26.71         1.11 o
   1   4   8         78.50         68.30         1.41 o
   2   4   8        155.83        145.17         1.58 o
   3   4   8        148.32        166.04         1.67 o
   4   4   8          7.91          6.65         1.19 o
   5   4   8          1.29          0.86         1.18 o
   6   4   8        156.87        165.68         2.18 o
   7   4   8         41.31         41.03         1.59 o
   8   4   8         61.51         56.37         1.78 o
   9   4   8         17.72         12.33         1.72 o
  10   4   8         28.40         24.21         2.45 o
  11   4   8         31.74         37.81         2.94 o
  12   4   8         16.00         15.46         4.60 o
  13   4   8         16.60         14.34         2.69 o
  14   4   8         11.45         11.02         2.95 o
 -12   5   8          2.78         -1.73         3.07 o
 -11   5   8         49.14         60.37         3.93 o
 -10   5   8          3.53          2.22         2.28 o
  -9   5   8         51.30         53.28         2.49 o
  -8   5   8          1.48          3.13         2.19 o
  -7   5   8          0.08         -0.20         1.72 o
  -6   5   8         18.95         15.97         1.62 o
  -5   5   8          0.44          1.60         1.49 o
  -4   5   8         35.28         36.82         1.50 o
  -3   5   8          1.33          1.35         1.18 o
  -2   5   8         17.09         17.28         1.34 o
  -1   5   8        175.68        164.97         1.74 o
   0   5   8          1.89          2.64         1.22 o
   1   5   8         10.19         10.07         1.44 o
   2   5   8         14.66         14.04         1.28 o
   3   5   8          1.47         -0.11         1.16 o
   4   5   8         15.09         12.81         1.52 o
   5   5   8          0.38          0.40         1.68 o
   6   5   8         24.24         24.06         2.18 o
   7   5   8        105.53        117.31         3.05 o
   8   5   8          8.91          9.14         2.44 o
   9   5   8         19.24         24.64         2.38 o
  10   5   8         12.51          7.33         2.55 o
  11   5   8          3.29          2.85         2.56 o
  -7   6   8          0.59         -1.43         3.71 o
  -6   6   8          0.00         -1.12         3.89 o
  -5   6   8         22.25         21.91         4.44 o
  -4   6   8         17.37         12.52         4.27 o
  -3   6   8         15.08         16.29         4.83 o
  -2   6   8         55.88         53.68         3.72 o
  -1   6   8        147.20        162.89         5.29 o
   0   6   8          0.72          2.68         4.44 o
   1   6   8         10.98          8.52         3.72 o
   2   6   8         68.62         75.23         5.30 o
   3   6   8         49.68         55.72         5.01 o
   4   6   8         18.87         12.60         5.13 o
   5   6   8         62.62         52.62         5.01 o
   6   6   8         11.31          8.28         4.67 o
 -17   0   9         39.90         36.31         6.05 o
 -15   0   9         11.76         12.62         3.94 o
 -13   0   9        575.84        565.53         8.20 o
 -11   0   9        144.54        142.85         3.95 o
  -9   0   9        509.16        599.26         5.22 o
  -7   0   9         28.38         22.79         1.36 o
  -5   0   9        350.03        318.20         3.49 o
  -3   0   9        131.26        109.51         2.09 o
  -1   0   9       2150.10       2031.44        12.34 o
   1   0   9        262.69        255.05         2.78 o
   3   0   9       1222.84       1305.07         7.88 o
   5   0   9        284.14        274.92         2.92 o
   7   0   9        813.25        892.61         5.75 o
   9   0   9        362.76        348.19         3.97 o
  11   0   9        326.13        342.82         5.07 o
  13   0   9        323.52        311.33         7.10 o
  15   0   9          1.61         -2.39         4.89 o
  17   0   9          7.31          2.09         9.99 o
 -18   1   9          5.72          0.74         4.22 o
 -17   1   9          0.92         -2.70         3.98 o
 -16   1   9          8.04         13.53         3.28 o
 -15   1   9         17.77         15.34         2.56 o
 -14   1   9         32.62         27.21         3.33 o
 -13   1   9          0.02          1.84         1.72 o
 -12   1   9          1.44          2.11         1.39 o
 -11   1   9          7.97         11.06         1.36 o
 -10   1   9         40.66         41.16         1.35 o
  -9   1   9        116.39        114.74         1.96 o
  -8   1   9        181.48        156.80         1.99 o
  -7   1   9         93.56         95.65         1.49 o
  -6   1   9         15.53          8.48         1.06 o
  -5   1   9        775.36        858.84         4.63 o
  -4   1   9        722.23        823.04         3.79 o
  -3   1   9         88.30         78.32         1.29 o
  -2   1   9        486.93        508.44         2.84 o
  -1   1   9        732.53        727.55         3.61 o
   0   1   9         17.74         16.50         0.92 o
   1   1   9         44.89         51.90         0.93 o
   2   1   9          1.14          0.62         0.65 o
   3   1   9          6.47          8.08         0.80 o
   4   1   9        146.42        139.85         1.46 o
   5   1   9          5.51         12.63         0.97 o
   6   1   9          4.08          2.75         0.87 o
   7   1   9         67.30         55.34         1.40 o
   8   1   9          0.24         -0.33         0.99 o
   9   1   9          0.06         -0.75         1.24 o
  10   1   9        112.53        127.20         2.01 o
  11   1   9        117.98        107.93         2.42 o
  12   1   9          0.03         -1.53         2.18 o
  13   1   9        298.69        293.71         4.09 o
  14   1   9          0.22         -0.24         2.89 o
  15   1   9         30.73         47.86         3.71 o
  16   1   9         20.93         25.47         4.82 o
  17   1   9         11.03          6.98         3.35 o
 -17   2   9         11.72          5.53         3.59 o
 -16   2   9          1.40          3.44         3.30 o
 -15   2   9          3.37          6.18         2.58 o
 -14   2   9         34.24         37.25         2.28 o
 -13   2   9         27.81         21.45         1.98 o
 -12   2   9        201.94        186.65         2.75 o
 -11   2   9         38.89         37.30         1.57 o
 -10   2   9         17.50         28.71         1.43 o
  -9   2   9          1.79         -1.16         1.21 o
  -8   2   9         33.61         31.60         1.22 o
  -7   2   9        118.12        116.95         1.48 o
  -6   2   9          0.08          0.61         0.95 o
  -5   2   9         98.84         93.88         1.40 o
  -4   2   9        477.50        491.40         2.80 o
  -3   2   9         14.50          7.32         0.82 o
  -2   2   9        549.46        585.19         3.30 o
  -1   2   9        315.27        329.50         2.22 o
   0   2   9         83.33         73.34         1.06 o
   1   2   9         46.69         41.87         0.90 o
   2   2   9        148.94        151.08         1.41 o
   3   2   9        141.46        162.96         1.40 o
   4   2   9        178.44        129.17         1.48 o
   5   2   9         81.83         90.95         1.42 o
   6   2   9         15.59         14.02         0.91 o
   7   2   9          3.11          1.67         1.08 o
   8   2   9         27.66         24.21         1.25 o
   9   2   9        162.13        175.02         2.19 o
  10   2   9         40.22         39.69         1.75 o
  11   2   9        301.53        312.46         3.63 o
  12   2   9         24.76         17.43         1.88 o
  13   2   9          3.96          4.32         2.13 o
  14   2   9         53.96         47.10         3.09 o
  15   2   9          0.00         -3.22         3.22 o
  16   2   9          1.79         -3.60         3.60 o
 -16   3   9          0.06          1.63         3.45 o
 -15   3   9          0.04         -1.73         3.33 o
 -14   3   9          8.35         14.42         3.29 o
 -13   3   9          9.62          5.45         2.38 o
 -12   3   9         10.51         11.01         2.13 o
 -11   3   9          8.47          8.31         1.88 o
 -10   3   9         97.14        102.88         1.94 o
  -9   3   9         95.70         87.60         1.79 o
  -8   3   9         18.12         17.09         1.63 o
  -7   3   9         97.26        104.39         1.60 o
  -6   3   9         50.09         43.38         1.36 o
  -5   3   9         51.33         58.07         1.32 o
  -4   3   9        127.79        107.92         1.49 o
  -3   3   9         29.34         36.66         1.06 o
  -2   3   9          6.11          0.43         0.98 o
  -1   3   9         50.28         52.20         1.17 o
   0   3   9         19.11         15.18         0.99 o
   1   3   9          0.01         -0.65         0.92 o
   2   3   9         83.33         89.63         1.29 o
   3   3   9          0.38         -0.51         0.92 o
   4   3   9        100.52         97.20         1.39 o
   5   3   9        556.41        527.44         2.85 o
   6   3   9          3.32          3.60         1.15 o
   7   3   9          1.75          0.53         1.17 o
   8   3   9          3.86         -0.21         1.51 o
   9   3   9        312.85        342.66         3.14 o
  10   3   9         48.57         51.05         2.31 o
  11   3   9         10.32          9.18         2.52 o
  12   3   9          0.54          1.05         2.43 o
  13   3   9        105.27        112.36         3.38 o
  14   3   9         11.94         15.48         3.28 o
  15   3   9         76.14         77.43         3.73 o
 -14   4   9         15.95         17.34         2.99 o
 -13   4   9         54.40         63.75         2.93 o
 -12   4   9          3.46          5.75         2.69 o
 -11   4   9         45.31         43.49         2.40 o
 -10   4   9         65.28         64.61         2.24 o
  -9   4   9          7.25         14.37         1.93 o
  -8   4   9          0.67          1.56         1.54 o
  -7   4   9          5.72          7.25         1.42 o
  -6   4   9          1.37          1.49         1.33 o
  -5   4   9        110.71        103.27         1.64 o
  -4   4   9         19.20         29.23         1.26 o
  -3   4   9        231.13        239.19         2.01 o
  -2   4   9          0.18         -1.07         1.07 o
  -1   4   9        193.06        174.71         1.75 o
   0   4   9          0.34          0.50         1.14 o
   1   4   9          0.39         -1.07         1.07 o
   2   4   9         40.33         50.84         1.28 o
   3   4   9        399.58        450.10         2.79 o
   4   4   9         12.49         13.61         1.21 o
   5   4   9        168.89        174.73         2.04 o
   6   4   9          0.14         -1.34         1.41 o
   7   4   9        113.97        115.13         2.16 o
   8   4   9         57.55         58.88         1.99 o
   9   4   9         27.40         18.89         2.15 o
  10   4   9          8.52          2.23         2.45 o
  11   4   9         44.23         40.06         2.82 o
  12   4   9         30.10         26.83         3.07 o
  13   4   9         18.50         20.94         3.53 o
 -11   5   9         17.83         13.37         3.25 o
 -10   5   9         16.01         14.51         2.64 o
  -9   5   9          0.02          4.21         2.27 o
  -8   5   9          4.49         10.44         2.42 o
  -7   5   9          3.47          2.98         2.27 o
  -6   5   9          5.21          3.33         1.85 o
  -5   5   9          1.40          4.54         2.08 o
  -4   5   9         44.64         43.73         2.52 o
  -3   5   9         70.19         62.92         1.92 o
  -2   5   9         35.90         20.49         1.56 o
  -1   5   9          1.29         -1.80         1.80 o
   0   5   9         18.51         22.90         1.59 o
   1   5   9          0.00         -1.68         1.68 o
   2   5   9          4.82          3.24         1.62 o
   3   5   9         16.75         14.32         2.56 o
   4   5   9          1.29          2.57         1.74 o
   5   5   9          3.37          2.27         2.18 o
   6   5   9          2.70          5.67         3.49 o
   7   5   9          7.72          5.40         2.33 o
   8   5   9          0.07          0.95         2.65 o
   9   5   9         25.23         27.51         3.33 o
  10   5   9          2.64          0.54         2.46 o
  -6   6   9          3.69          5.52         4.00 o
  -5   6   9         16.95         35.21        12.07 o
  -4   6   9         27.72         36.78         4.53 o
  -3   6   9         74.40         86.40         5.16 o
  -2   6   9         28.75         28.79         3.81 o
  -1   6   9         36.73         40.60         4.79 o
   0   6   9         89.31        100.39         5.08 o
   1   6   9          9.64         13.26         4.77 o
   2   6   9         20.20         19.63         4.69 o
   3   6   9         37.86         44.94         5.46 o
   4   6   9         10.83         15.02         4.65 o
   5   6   9          2.50         -0.13         5.88 o
 -18   0  10         42.65         36.19        10.83 o
 -16   0  10         17.86         19.70         5.39 o
 -14   0  10          0.53         -2.49         4.17 o
 -12   0  10         49.33         62.92         3.22 o
 -10   0  10          5.85          4.09         2.30 o
  -8   0  10          0.87         -0.43         1.37 o
  -6   0  10         94.70         94.88         2.28 o
  -4   0  10        118.28        168.74         2.58 o
  -2   0  10        162.70        191.90         2.72 o
   0   0  10       1571.36       1685.85         8.81 o
   2   0  10        455.97        464.28         3.85 o
   4   0  10         20.34         25.54         1.57 o
   6   0  10        430.17        489.79         4.22 o
   8   0  10          0.49         -1.28         1.57 o
  10   0  10         47.77         36.97         2.68 o
  12   0  10          1.42         -0.38         3.17 o
  14   0  10          4.84          9.75         3.38 o
  16   0  10          2.75          7.01         4.83 o
 -17   1  10          6.72         11.00         3.80 o
 -16   1  10         18.35         19.43         6.30 o
 -15   1  10          7.39          8.61         2.67 o
 -14   1  10         56.89         49.29         2.37 o
 -13   1  10          8.85         10.51         2.41 o
 -12   1  10          1.27          5.10         1.79 o
 -11   1  10         53.12         47.97         1.79 o
 -10   1  10          3.55          3.59         1.35 o
  -9   1  10         43.38         49.97         1.44 o
  -8   1  10        152.60        145.36         2.02 o
  -7   1  10         27.08         15.58         1.33 o
  -6   1  10        349.52        340.09         2.60 o
  -5   1  10        465.21        435.13         2.97 o
  -4   1  10        273.45        231.53         2.00 o
  -3   1  10        567.66        546.16         3.33 o
  -2   1  10         95.15         53.93         1.10 o
  -1   1  10        243.33        243.50         1.95 o
   0   1  10        599.36        592.07         3.05 o
   1   1  10        327.76        355.61         2.16 o
   2   1  10        298.30        279.80         1.89 o
   3   1  10         12.17          3.97         0.83 o
   4   1  10          1.06          2.57         1.02 o
   5   1  10         27.78         23.89         1.11 o
   6   1  10         78.45        101.61         1.51 o
   7   1  10        122.14        109.72         1.55 o
   8   1  10        308.95        340.29         2.61 o
   9   1  10          6.57          6.19         1.36 o
  10   1  10         66.67         62.68         1.95 o
  11   1  10         24.60         25.25         2.16 o
  12   1  10        131.48        134.69         3.02 o
  13   1  10          0.55          0.93         2.22 o
  14   1  10         54.41         59.55         3.01 o
  15   1  10          6.80          5.33         3.00 o
  16   1  10          4.00          6.56         3.86 o
 -17   2  10          0.05          6.02         4.08 o
 -16   2  10          4.67          7.08         3.55 o
 -15   2  10          4.27          3.50         2.67 o
 -14   2  10          0.75         -1.18         2.52 o
 -13   2  10         18.57         18.56         2.30 o
 -12   2  10         65.98         79.39         2.50 o
 -11   2  10          0.00          1.61         1.84 o
 -10   2  10        137.72        158.87         2.26 o
  -9   2  10        186.07        180.14         2.27 o
  -8   2  10          0.29         -0.45         1.17 o
  -7   2  10          0.72          0.15         1.07 o
  -6   2  10         40.30         47.00         1.17 o
  -5   2  10        263.67        259.89         2.04 o
  -4   2  10        117.66        106.21         1.45 o
  -3   2  10          3.83          7.55         0.87 o
  -2   2  10        644.73        701.10         3.54 o
  -1   2  10         18.23         13.39         1.32 o
   0   2  10        565.13        590.60         2.70 o
   1   2  10         40.26         51.22         1.00 o
   2   2  10          8.66         10.09         0.80 o
   3   2  10         12.61         16.04         0.83 o
   4   2  10          0.89         -0.76         0.86 o
   5   2  10        128.17        117.57         1.76 o
   6   2  10        192.70        158.00         1.88 o
   7   2  10         43.07         43.12         1.39 o
   8   2  10          2.32          3.00         1.13 o
   9   2  10        339.49        366.65         3.21 o
  10   2  10        146.44        154.46         2.52 o
  11   2  10         65.94         58.85         2.39 o
  12   2  10          4.07          6.00         2.42 o
  13   2  10          7.15         10.52         2.69 o
  14   2  10          8.35          4.27         3.01 o
  15   2  10          0.19          2.24         3.27 o
  16   2  10         19.02         37.19         4.85 o
 -15   3  10          0.41          0.68         3.30 o
 -14   3  10          1.92          5.02         2.66 o
 -13   3  10          1.74          1.32         2.38 o
 -12   3  10         15.48         17.26         2.50 o
 -11   3  10         21.44         24.55         2.12 o
 -10   3  10         10.19         16.08         1.80 o
  -9   3  10          3.80          2.56         1.64 o
  -8   3  10        852.92        905.83         5.22 o
  -7   3  10        193.73        174.73         2.07 o
  -6   3  10        200.25        216.03         2.12 o
  -5   3  10         11.92          9.95         1.22 o
  -4   3  10        143.78        146.14         1.67 o
  -3   3  10        177.46        194.89         1.78 o
  -2   3  10        462.75        453.82         2.76 o
  -1   3  10        202.02        185.39         1.78 o
   0   3  10        266.36        247.37         2.01 o
   1   3  10         87.70         82.63         1.44 o
   2   3  10        390.50        382.24         2.30 o
   3   3  10        291.61        331.41         2.22 o
   4   3  10         72.40         58.00         1.26 o
   5   3  10          1.36          1.09         1.10 o
   6   3  10         48.29         49.20         1.47 o
   7   3  10         48.23         44.84         1.68 o
   8   3  10        451.69        449.46         3.31 o
   9   3  10        152.32        177.95         2.81 o
  10   3  10        550.65        557.23         5.65 o
  11   3  10         10.77          6.54         2.23 o
  12   3  10        167.72        179.96         3.67 o
  13   3  10          1.57          2.72         3.54 o
  14   3  10         62.26         53.93         3.43 o
 -13   4  10          3.98          6.15         3.32 o
 -12   4  10          0.02          2.31         2.67 o
 -11   4  10         16.34          7.78         2.51 o
 -10   4  10          2.44         -0.55         2.18 o
  -9   4  10          0.03          3.16         2.21 o
  -8   4  10         27.40         28.28         1.85 o
  -7   4  10          6.03          6.94         1.55 o
  -6   4  10         17.60         13.57         1.44 o
  -5   4  10          3.21          4.73         1.44 o
  -4   4  10         49.31         60.04         1.51 o
  -3   4  10         12.71          6.80         1.40 o
  -2   4  10         20.36         27.77         1.56 o
  -1   4  10         83.17         64.51         1.59 o
   0   4  10          1.79         -1.27         1.27 o
   1   4  10         74.49         68.05         1.45 o
   2   4  10          0.18         -1.26         1.26 o
   3   4  10         28.06         24.19         1.33 o
   4   4  10          1.28          3.07         1.38 o
   5   4  10          0.27          1.25         1.67 o
   6   4  10         25.39         18.77         1.93 o
   7   4  10         24.45         25.27         2.02 o
   8   4  10         44.35         51.30         2.34 o
   9   4  10          8.84         -0.02         2.51 o
  10   4  10         52.73         60.12         2.67 o
  11   4  10          0.76          4.95         3.43 o
  12   4  10          1.84          5.64         3.00 o
 -10   5  10          0.13          4.23         2.94 o
  -9   5  10         32.97         36.25         2.78 o
  -8   5  10          4.67          6.83         2.72 o
  -7   5  10         12.62         13.74         2.34 o
  -6   5  10          4.71          1.85         2.21 o
  -5   5  10         40.08         36.59         2.12 o
  -4   5  10          5.81          4.98         1.82 o
  -3   5  10          8.01         11.09         1.96 o
  -2   5  10         13.50         14.00         1.93 o
  -1   5  10         68.45         79.77         2.59 o
   0   5  10          5.22         -0.51         2.35 o
   1   5  10         49.80         50.67         2.45 o
   2   5  10         35.21         37.51         2.43 o
   3   5  10          8.01         11.98         2.05 o
   4   5  10         12.96          8.17         2.44 o
   5   5  10          0.01          3.64         2.26 o
   6   5  10          4.67          4.55         2.64 o
   7   5  10         28.65         30.25         3.23 o
   8   5  10          0.66          4.72         4.10 o
   9   5  10         19.43         24.04         3.46 o
  -4   6  10          9.70         13.66         5.48 o
  -3   6  10          4.52          0.53         6.04 o
  -2   6  10         10.67         11.16         4.41 o
  -1   6  10          0.45         -2.91         5.18 o
   0   6  10         18.11         24.20         5.13 o
   1   6  10         14.08         15.67         4.78 o
   2   6  10          7.28          7.13         4.93 o
   3   6  10          0.09         -2.08         6.57 o
 -17   0  11          0.42         -4.67         6.37 o
 -15   0  11          0.80         -3.58         4.94 o
 -13   0  11          2.77         -2.70         4.35 o
 -11   0  11         90.46         85.14         3.32 o
  -9   0  11         78.68         80.71         2.65 o
  -7   0  11        233.33        242.76         3.44 o
  -5   0  11          0.05          0.36         1.22 o
  -3   0  11         11.47         23.53         1.54 o
  -1   0  11         28.66         26.14         1.47 o
   1   0  11        137.15        122.88         2.25 o
   3   0  11        233.11        275.44         3.38 o
   5   0  11        134.30        162.69         2.54 o
   7   0  11         64.18         67.70         2.54 o
   9   0  11        448.53        422.01         5.00 o
  11   0  11         18.58         36.64         6.90 o
  13   0  11        287.95        314.56         6.84 o
  15   0  11         17.03         15.67         5.01 o
 -17   1  11         10.73         10.65         4.65 o
 -16   1  11          4.67          0.97         4.03 o
 -15   1  11          1.95          5.54         4.77 o
 -14   1  11         12.80          4.94         2.84 o
 -13   1  11          9.06         10.44         2.81 o
 -12   1  11         10.54         14.15         2.34 o
 -11   1  11         60.93         61.57         2.49 o
 -10   1  11          2.18          0.91         1.80 o
  -9   1  11         66.95         64.93         1.82 o
  -8   1  11          4.89          1.93         1.33 o
  -7   1  11         10.09          7.98         1.43 o
  -6   1  11         39.49         51.93         1.53 o
  -5   1  11         23.72         30.11         1.14 o
  -4   1  11        294.93        299.43         2.55 o
  -3   1  11        202.65        227.94         1.94 o
  -2   1  11         63.76         43.96         1.20 o
  -1   1  11         10.35          7.89         0.95 o
   0   1  11         60.88         67.12         1.21 o
   1   1  11        581.72        586.71         3.20 o
   2   1  11        208.51        242.61         1.80 o
   3   1  11        303.59        288.53         2.14 o
   4   1  11         93.63         79.31         1.51 o
   5   1  11          0.29          0.12         1.15 o
   6   1  11          6.18          5.02         1.07 o
   7   1  11         62.25         53.03         1.45 o
   8   1  11         66.73         67.03         1.69 o
   9   1  11        250.98        257.88         2.93 o
  10   1  11          1.47          3.20         1.83 o
  11   1  11         86.89         75.15         2.07 o
  12   1  11          4.44          2.56         2.10 o
  13   1  11          4.91          3.42         3.57 o
  14   1  11          4.04          0.49         3.34 o
  15   1  11          7.19          8.85         3.17 o
  16   1  11          1.38          0.26         3.73 o
 -16   2  11          0.98         -2.49         4.08 o
 -15   2  11          0.47         -0.68         3.08 o
 -14   2  11          1.30          0.61         2.60 o
 -13   2  11         12.30          8.92         2.86 o
 -12   2  11         78.95         97.68         2.91 o
 -11   2  11          7.23          2.96         2.20 o
 -10   2  11        228.92        242.34         3.12 o
  -9   2  11          0.20          3.62         1.90 o
  -8   2  11        151.21        128.00         2.01 o
  -7   2  11        232.29        209.60         1.85 o
  -6   2  11         38.33         34.30         1.21 o
  -5   2  11         20.35         28.69         1.43 o
  -4   2  11        151.12        169.68         1.72 o
  -3   2  11         43.34         45.27         1.14 o
  -2   2  11        782.47        773.67         3.98 o
  -1   2  11        173.29        164.88         1.89 o
   0   2  11         27.56         43.08         1.19 o
   1   2  11        156.73        176.19         1.54 o
   2   2  11         43.42         47.77         1.32 o
   3   2  11        121.30        107.96         1.32 o
   4   2  11         30.80         35.72         1.06 o
   5   2  11          2.60         -0.70         1.07 o
   6   2  11        897.14        920.69         4.74 o
   7   2  11        136.28        145.60         2.20 o
   8   2  11        845.56        868.76         5.05 o
   9   2  11         11.80          4.41         2.02 o
  10   2  11         12.05          5.35         2.07 o
  11   2  11         17.69         19.96         2.15 o
  12   2  11          0.04         -0.28         2.03 o
  13   2  11          0.01         -0.64         2.78 o
  14   2  11          0.17         -2.99         3.87 o
  15   2  11          0.08         -3.76         3.76 o
 -15   3  11         11.11         18.21         5.68 o
 -14   3  11          0.10          2.84         3.13 o
 -13   3  11         16.21         16.46         3.16 o
 -12   3  11          1.56          1.97         2.56 o
 -11   3  11          0.02         -0.52         2.22 o
 -10   3  11          6.10          4.27         1.93 o
  -9   3  11        228.76        217.45         2.82 o
  -8   3  11        260.61        249.11         2.56 o
  -7   3  11         19.74         17.08         1.40 o
  -6   3  11          0.36          0.58         1.26 o
  -5   3  11         63.98         72.04         1.82 o
  -4   3  11          5.99          1.77         1.04 o
  -3   3  11         25.26         25.79         1.17 o
  -2   3  11        193.52        194.26         1.91 o
  -1   3  11        280.87        290.08         2.40 o
   0   3  11         26.87         34.44         1.30 o
   1   3  11        114.72        119.91         1.70 o
   2   3  11         17.56         20.57         1.30 o
   3   3  11         37.66         48.86         1.29 o
   4   3  11          7.82          7.96         1.28 o
   5   3  11          4.74          4.17         1.36 o
   6   3  11         80.94         72.69         1.74 o
   7   3  11         55.55         57.37         1.92 o
   8   3  11         55.84         51.69         2.75 o
   9   3  11         26.18         34.20         2.69 o
  10   3  11          5.85          2.86         2.53 o
  11   3  11         57.44         57.07         3.04 o
  12   3  11          5.30          4.70         3.37 o
  13   3  11          4.69          0.73         3.69 o
  14   3  11          2.71          0.66         3.77 o
 -13   4  11         15.69         23.47         3.43 o
 -12   4  11          8.32          9.95         4.04 o
 -11   4  11         99.73         95.45         3.19 o
 -10   4  11          5.92          6.00         2.57 o
  -9   4  11         22.94         27.21         3.39 o
  -8   4  11          1.15         -0.08         1.83 o
  -7   4  11          0.14         -0.34         1.99 o
  -6   4  11          5.79          5.35         1.72 o
  -5   4  11          1.50         -1.54         1.54 o
  -4   4  11         19.09         17.49         1.49 o
  -3   4  11        126.93        126.10         1.87 o
  -2   4  11        120.32        126.60         1.98 o
  -1   4  11         51.43         39.09         1.64 o
   0   4  11          0.06          0.70         1.71 o
   1   4  11          4.60         11.43         1.47 o
   2   4  11         86.91         83.28         1.66 o
   3   4  11         10.96         16.20         1.43 o
   4   4  11          2.00          3.27         1.46 o
   5   4  11         72.59         64.85         1.90 o
   6   4  11         41.66         47.80         2.01 o
   7   4  11        174.97        166.70         2.81 o
   8   4  11         54.57         46.80         2.69 o
   9   4  11         66.39         80.04         3.73 o
  10   4  11          0.36          6.39         2.91 o
  11   4  11          0.67          4.68         2.84 o
  12   4  11          0.01          7.03         3.36 o
 -10   5  11          9.48          6.22         3.58 o
  -9   5  11          4.82          6.79         2.91 o
  -8   5  11         35.98         48.22         3.44 o
  -7   5  11          9.40         14.78         2.55 o
  -6   5  11         20.29         29.84         3.28 o
  -5   5  11          2.40          3.38         2.08 o
  -4   5  11         37.83         37.38         2.41 o
  -3   5  11         11.32         13.05         2.18 o
  -2   5  11         22.58         28.51         2.51 o
  -1   5  11         24.07         29.20         2.54 o
   0   5  11         39.50         37.39         2.79 o
   1   5  11         45.43         45.67         2.59 o
   2   5  11          2.98          2.64         2.66 o
   3   5  11          5.51          7.90         3.76 o
   4   5  11         16.40         16.82         3.48 o
   5   5  11          7.88          3.57         2.61 o
   6   5  11          0.22          3.90         2.77 o
   7   5  11          6.22          7.28         3.16 o
   8   5  11         13.45         13.80         3.35 o
  -1   6  11          1.30          9.91         6.45 o
   0   6  11         21.24         36.22         6.71 o
 -16   0  12         10.61         -1.67         5.25 o
 -14   0  12         21.67         21.86         5.32 o
 -12   0  12        355.89        388.29         6.89 o
 -10   0  12        138.25        141.94         3.76 o
  -8   0  12        470.52        503.88         5.16 o
  -6   0  12          0.16         -1.00         1.65 o
  -4   0  12        384.57        327.67         4.10 o
  -2   0  12          7.79          3.27         1.46 o
   0   0  12        178.59        195.25         3.11 o
   2   0  12        255.91        235.03         3.07 o
   4   0  12        556.05        553.75         5.03 o
   6   0  12        291.95        301.77         3.56 o
   8   0  12        418.03        395.68         5.13 o
  10   0  12        173.65        181.83         4.73 o
  12   0  12         32.93         23.02         3.68 o
  14   0  12          2.39          1.15         4.02 o
 -16   1  12          5.89         -1.93         3.63 o
 -15   1  12          6.56          9.62         3.67 o
 -14   1  12         90.58         83.73         3.53 o
 -13   1  12         60.02         57.14         2.98 o
 -12   1  12          4.64          5.11         2.55 o
 -11   1  12         19.26         12.98         2.62 o
 -10   1  12          0.94          1.09         1.76 o
  -9   1  12         32.74         35.17         1.96 o
  -8   1  12         40.86         42.66         1.52 o
  -7   1  12          1.72          2.76         1.42 o
  -6   1  12         21.62         25.94         1.24 o
  -5   1  12         44.61         40.66         1.30 o
  -4   1  12          2.79          5.26         1.13 o
  -3   1  12        557.04        493.10         3.11 o
  -2   1  12         99.60         70.82         1.51 o
  -1   1  12          5.84         -0.27         1.04 o
   0   1  12        101.66         97.45         1.47 o
   1   1  12        325.48        310.88         2.27 o
   2   1  12         35.43         26.62         1.09 o
   3   1  12        138.26        126.57         1.65 o
   4   1  12         36.46         30.63         1.20 o
   5   1  12        363.40        371.36         2.74 o
   6   1  12         96.54         99.12         1.61 o
   7   1  12        148.91        143.06         2.51 o
   8   1  12          4.80          8.38         1.64 o
   9   1  12        188.33        202.49         2.85 o
  10   1  12        201.31        187.93         2.98 o
  11   1  12          2.31          4.85         2.15 o
  12   1  12         31.79         35.92         2.75 o
  13   1  12         13.48         16.46         2.80 o
  14   1  12          0.01          3.17         3.40 o
  15   1  12         10.01          9.50         4.81 o
 -16   2  12          8.85         13.50         3.98 o
 -15   2  12         16.81         23.51         3.70 o
 -14   2  12          0.14          2.81         3.57 o
 -13   2  12          9.75          8.02         2.81 o
 -12   2  12          7.02          4.48         2.62 o
 -11   2  12         90.00         97.91         2.53 o
 -10   2  12        216.41        234.45         3.42 o
  -9   2  12         88.46         87.14         2.14 o
  -8   2  12         10.67         13.51         1.68 o
  -7   2  12          8.21          9.19         1.15 o
  -6   2  12         37.97         42.33         1.33 o
  -5   2  12        274.16        277.56         2.49 o
  -4   2  12          0.22         -0.08         0.98 o
  -3   2  12        193.28        184.41         1.78 o
  -2   2  12         10.25          2.21         1.67 o
  -1   2  12        446.53        450.89         3.42 o
   0   2  12          0.02          1.12         0.94 o
   1   2  12        129.02        109.97         1.47 o
   2   2  12        365.29        383.69         2.78 o
   3   2  12          0.09         -0.31         1.08 o
   4   2  12         15.42          8.20         1.08 o
   5   2  12        295.34        277.48         2.30 o
   6   2  12        110.42        102.35         2.03 o
   7   2  12        127.32        115.27         2.73 o
   8   2  12          3.20         -1.85         2.17 o
   9   2  12          5.94          4.10         2.38 o
  10   2  12        193.64        204.16         3.33 o
  11   2  12          6.46          6.25         2.46 o
  12   2  12         43.81         38.38         3.07 o
  13   2  12          6.09          1.91         3.48 o
  14   2  12          4.31         -0.43         3.95 o
 -14   3  12          2.92         -3.68         3.68 o
 -13   3  12          1.17          2.78         2.73 o
 -12   3  12          0.10          1.42         2.52 o
 -11   3  12          6.42          3.53         2.34 o
 -10   3  12         31.40         29.14         2.48 o
  -9   3  12        112.27        105.34         2.88 o
  -8   3  12         60.38         69.65         2.10 o
  -7   3  12          1.47          0.13         1.54 o
  -6   3  12          4.16          3.31         1.41 o
  -5   3  12         22.82         22.56         1.43 o
  -4   3  12          8.90         10.43         1.28 o
  -3   3  12          9.78         10.09         1.22 o
  -2   3  12          0.33         -0.66         1.26 o
  -1   3  12          0.07          1.95         1.24 o
   0   3  12        107.72        105.29         1.77 o
   1   3  12         59.23         61.62         1.50 o
   2   3  12         25.43         30.17         1.29 o
   3   3  12        129.99        124.08         1.79 o
   4   3  12         68.06         71.36         1.99 o
   5   3  12        337.65        373.16         2.86 o
   6   3  12         56.35         53.24         1.82 o
   7   3  12          9.09          9.03         1.90 o
   8   3  12        207.89        214.03         3.42 o
   9   3  12          3.87          3.91         2.46 o
  10   3  12         35.69         39.94         3.82 o
  11   3  12         17.68         15.70         3.64 o
  12   3  12         18.30         18.31         3.89 o
  13   3  12          4.38          5.48         3.62 o
 -12   4  12         80.80         93.06         3.67 o
 -11   4  12          3.26          5.03         3.19 o
 -10   4  12         77.22         64.11         2.94 o
  -9   4  12          2.19          5.01         2.38 o
  -8   4  12         21.47         25.22         2.51 o
  -7   4  12          5.72         11.97         2.05 o
  -6   4  12          0.01          0.66         1.75 o
  -5   4  12         30.84         30.89         1.96 o
  -4   4  12          1.68          2.34         1.62 o
  -3   4  12          2.16          0.49         1.66 o
  -2   4  12         30.46         30.76         1.59 o
  -1   4  12         68.77         72.98         1.83 o
   0   4  12         12.87          2.93         1.65 o
   1   4  12          0.61         -0.46         1.63 o
   2   4  12          7.00          6.25         1.58 o
   3   4  12          0.03         -1.71         1.71 o
   4   4  12          0.96          1.23         1.70 o
   5   4  12         41.67         35.09         2.45 o
   6   4  12        185.62        202.64         3.40 o
   7   4  12         33.58         27.91         3.09 o
   8   4  12         23.06         20.41         3.16 o
   9   4  12         33.27         37.59         3.33 o
  10   4  12         32.47         26.62         3.37 o
  11   4  12          0.40          4.51         4.15 o
  -8   5  12          3.49          2.76         3.03 o
  -7   5  12          2.75          1.60         2.55 o
  -6   5  12         17.14         17.43         2.64 o
  -5   5  12         26.42         24.77         2.57 o
  -4   5  12         39.82         36.75         2.59 o
  -3   5  12         18.00          9.04         3.23 o
  -2   5  12         38.53         39.72         2.40 o
  -1   5  12          0.20         -2.37         2.37 o
   0   5  12          9.67          9.01         2.56 o
   1   5  12         12.39          9.14         2.54 o
   2   5  12         16.44         13.13         2.93 o
   3   5  12         24.90         21.27         2.91 o
   4   5  12          4.99          4.99         2.75 o
   5   5  12         64.89         66.20         3.44 o
   6   5  12          4.54          8.54         3.16 o
   7   5  12          9.48          2.78         3.55 o
 -15   0  13          6.44          7.05         5.56 o
 -13   0  13         26.54         28.94         5.80 o
 -11   0  13        125.20        116.11         3.35 o
  -9   0  13         59.63         60.22         2.63 o
  -7   0  13        295.31        304.14         4.46 o
  -5   0  13        166.10        171.12         2.98 o
  -3   0  13          0.83         -1.82         1.82 o
  -1   0  13         16.92         11.11         2.08 o
   1   0  13          9.54         13.69         1.78 o
   3   0  13          8.63          9.17         1.90 o
   5   0  13          0.30         -0.66         1.90 o
   7   0  13        163.13        154.01         3.61 o
   9   0  13         81.66         67.17         3.54 o
  11   0  13          4.43          8.00         3.79 o
  13   0  13         13.10          8.35         3.41 o
  15   0  13         10.18          9.61         6.82 o
 -16   1  13          2.16          5.81         4.89 o
 -15   1  13         34.28         43.14         5.28 o
 -14   1  13         36.09         32.58         4.01 o
 -13   1  13         13.39          8.43         3.09 o
 -12   1  13         34.38         44.05         3.04 o
 -11   1  13         18.18         24.87         2.50 o
 -10   1  13          9.44          7.42         3.04 o
  -9   1  13         60.77         68.77         2.57 o
  -8   1  13          4.91          1.14         1.71 o
  -7   1  13         34.59         35.11         2.20 o
  -6   1  13          8.68          3.77         1.45 o
  -5   1  13        116.14        124.46         1.88 o
  -4   1  13        199.85        235.59         2.21 o
  -3   1  13         24.37         26.17         1.41 o
  -2   1  13        424.69        462.99         3.28 o
  -1   1  13         19.68         24.34         1.34 o
   0   1  13         97.02        110.44         1.63 o
   1   1  13         65.20         53.12         1.66 o
   2   1  13        455.00        452.38         3.04 o
   3   1  13          5.89          7.99         1.40 o
   4   1  13        108.06        107.39         1.72 o
   5   1  13          5.13          2.14         1.43 o
   6   1  13        205.01        187.96         3.01 o
   7   1  13         25.68         24.03         2.48 o
   8   1  13         14.59         13.88         2.54 o
   9   1  13          5.76          8.50         2.30 o
  10   1  13         46.77         49.72         2.58 o
  11   1  13         26.02         27.11         2.91 o
  12   1  13          9.24         11.20         2.84 o
  13   1  13         56.36         55.65         3.42 o
  14   1  13          3.10         -3.59         4.02 o
 -15   2  13          2.78         10.19         3.64 o
 -14   2  13          1.29         -0.75         3.24 o
 -13   2  13         14.01         11.65         3.10 o
 -12   2  13         75.18         79.95         3.61 o
 -11   2  13         25.91         17.13         3.19 o
 -10   2  13          2.60          2.18         2.13 o
  -9   2  13          4.27          0.60         1.54 o
  -8   2  13          0.22          0.49         1.52 o
  -7   2  13          0.26          2.42         1.48 o
  -6   2  13         17.81         17.77         1.48 o
  -5   2  13         15.29         17.75         1.30 o
  -4   2  13          9.06         10.33         1.09 o
  -3   2  13         19.30         15.84         1.36 o
  -2   2  13         18.65         16.01         1.67 o
  -1   2  13         78.52         75.26         1.77 o
   0   2  13          7.87          5.41         1.29 o
   1   2  13         29.15         28.24         1.27 o
   2   2  13        107.07        103.55         1.71 o
   3   2  13         29.52         31.51         1.36 o
   4   2  13         13.70         12.87         1.34 o
   5   2  13          1.86          1.21         1.52 o
   6   2  13          2.54          0.75         1.52 o
   7   2  13         18.16         19.07         2.12 o
   8   2  13         20.02         20.74         2.30 o
   9   2  13         36.95         41.68         2.48 o
  10   2  13         69.18         65.81         3.07 o
  11   2  13         18.61         21.30         2.72 o
  12   2  13        102.59        101.29         3.80 o
  13   2  13          4.16          1.79         3.30 o
  14   2  13          4.52          7.09         3.59 o
 -13   3  13          0.03          1.16         2.84 o
 -12   3  13          4.25          3.64         2.34 o
 -11   3  13         18.68         24.00         2.72 o
 -10   3  13          1.55          1.19         2.49 o
  -9   3  13          2.55         -1.25         2.27 o
  -8   3  13          3.70          3.25         1.81 o
  -7   3  13         27.83         29.53         2.03 o
  -6   3  13          6.04          3.32         1.82 o
  -5   3  13          3.23          2.23         1.65 o
  -4   3  13          0.01         -0.79         1.28 o
  -3   3  13          5.68          6.56         1.50 o
  -2   3  13          3.63          0.57         1.30 o
  -1   3  13        140.33        157.99         2.09 o
   0   3  13         26.25         22.52         1.45 o
   1   3  13         50.45         52.44         1.75 o
   2   3  13         67.48         56.21         1.59 o
   3   3  13          2.03          5.45         1.60 o
   4   3  13         18.16         16.10         1.67 o
   5   3  13        158.40        180.85         2.79 o
   6   3  13          3.99         -0.04         2.38 o
   7   3  13         11.06          9.76         2.51 o
   8   3  13         65.09         71.24         3.55 o
   9   3  13         34.07         39.04         3.19 o
  10   3  13         15.20         20.08         3.25 o
  11   3  13          3.49          5.85         3.73 o
  12   3  13          0.37         -1.37         4.14 o
 -11   4  13         17.22         20.05         3.26 o
 -10   4  13          4.31          7.04         2.65 o
  -9   4  13          1.84         -0.08         2.82 o
  -8   4  13          4.76          5.96         2.55 o
  -7   4  13          3.10         -0.36         2.18 o
  -6   4  13          5.03          2.82         2.71 o
  -5   4  13          5.09          5.54         1.93 o
  -4   4  13          0.12         -1.03         2.07 o
  -3   4  13          1.41          4.26         1.78 o
  -2   4  13          7.66          6.63         1.59 o
  -1   4  13          0.00         -0.44         1.77 o
   0   4  13         16.59         15.00         2.51 o
   1   4  13         32.43         34.85         2.17 o
   2   4  13          0.00          0.32         2.02 o
   3   4  13          0.39          3.44         2.30 o
   4   4  13         19.97         32.94         2.61 o
   5   4  13         48.72         43.92         2.88 o
   6   4  13         10.42          4.89         2.57 o
   7   4  13          0.81         -2.06         2.88 o
   8   4  13          8.31          6.69         3.16 o
   9   4  13         12.77          7.90         3.68 o
  10   4  13          0.00         -1.63         3.38 o
  -7   5  13          3.67          2.87         2.98 o
  -6   5  13          6.08          4.05         2.71 o
  -5   5  13          0.53         -0.11         2.63 o
  -4   5  13         36.20         50.35         3.48 o
  -3   5  13         48.52         45.44         3.49 o
  -2   5  13         17.22         19.84         2.90 o
  -1   5  13          0.73          1.79         2.36 o
   0   5  13         52.91         64.98         3.82 o
   1   5  13          0.05          1.27         3.22 o
   2   5  13        102.35        106.29         3.61 o
   3   5  13          2.40          1.16         2.95 o
   4   5  13          9.59          3.58         3.21 o
   5   5  13         11.42         16.58         3.84 o
   6   5  13         20.32          9.92         4.04 o
 -14   0  14         12.05         11.39         5.68 o
 -12   0  14          0.65          2.28         7.33 o
 -10   0  14          7.66          7.16         2.49 o
  -8   0  14         23.84         24.35         2.74 o
  -6   0  14        311.31        346.91         5.51 o
  -4   0  14        116.89        100.73         2.51 o
  -2   0  14        145.68        136.55         2.86 o
   0   0  14        274.83        242.25         3.76 o
   2   0  14          6.15          2.77         2.10 o
   4   0  14         15.02         13.71         2.20 o
   6   0  14          0.07         -0.20         2.87 o
   8   0  14          0.03         -0.50         2.70 o
  10   0  14         49.04         39.93         4.27 o
  12   0  14          0.01         -0.69         3.51 o
  14   0  14          9.47         15.67         3.91 o
 -15   1  14         34.20         36.24         4.61 o
 -14   1  14          9.65          9.82         3.80 o
 -13   1  14         20.59         23.36         3.20 o
 -12   1  14          5.88          4.44         2.93 o
 -11   1  14         14.98         10.32         2.67 o
 -10   1  14          1.01          0.57         2.44 o
  -9   1  14          8.35         11.45         1.87 o
  -8   1  14          7.92          7.52         1.96 o
  -7   1  14         72.17         80.23         1.85 o
  -6   1  14          2.77          0.86         1.44 o
  -5   1  14        215.74        210.56         2.53 o
  -4   1  14          6.03          1.14         1.19 o
  -3   1  14        325.59        341.73         2.90 o
  -2   1  14          3.04          4.61         1.35 o
  -1   1  14         58.85         50.20         1.54 o
   0   1  14         14.31         16.59         1.40 o
   1   1  14        105.57        114.31         1.73 o
   2   1  14        102.97         99.31         1.87 o
   3   1  14        225.97        218.09         2.85 o
   4   1  14         55.61         58.10         1.84 o
   5   1  14         52.86         42.03         1.73 o
   6   1  14          7.87          4.59         2.01 o
   7   1  14          0.19         -1.75         1.86 o
   8   1  14         19.31         22.04         2.24 o
   9   1  14          1.41          5.44         2.83 o
  10   1  14          0.49          0.75         2.61 o
  11   1  14          0.09          1.12         2.50 o
  12   1  14          7.88         16.10         3.69 o
  13   1  14          3.23          4.19         3.28 o
 -14   2  14          3.72          4.87         3.82 o
 -13   2  14          0.05          2.97         3.17 o
 -12   2  14          6.08          1.68         3.13 o
 -11   2  14         22.81         27.09         3.09 o
 -10   2  14         10.53          9.74         2.36 o
  -9   2  14          0.90          0.47         1.69 o
  -8   2  14         11.13          8.36         1.80 o
  -7   2  14          2.30          3.95         1.53 o
  -6   2  14          1.10          3.00         1.34 o
  -5   2  14         14.76         11.18         1.59 o
  -4   2  14          5.46          6.82         1.66 o
  -3   2  14        257.61        249.12         2.81 o
  -2   2  14          0.46          2.23         2.19 o
  -1   2  14        375.50        375.22         3.77 o
   0   2  14        149.89        158.04         2.48 o
   1   2  14         55.29         53.12         1.97 o
   2   2  14         31.33         26.05         2.10 o
   3   2  14         23.17         19.22         2.15 o
   4   2  14          1.07          2.06         1.48 o
   5   2  14        122.39        121.48         1.97 o
   6   2  14         65.20         66.36         1.97 o
   7   2  14        170.48        173.92         2.82 o
   8   2  14         12.80         16.57         2.66 o
   9   2  14        178.96        178.40         3.72 o
  10   2  14          0.60          2.94         3.35 o
  11   2  14          7.69          7.81         3.52 o
  12   2  14          0.00         -1.92         3.32 o
  13   2  14          4.80          2.68         4.25 o
 -13   3  14          4.71          0.63         2.91 o
 -12   3  14         11.10          8.68         3.12 o
 -11   3  14          0.00          5.59         2.55 o
 -10   3  14          2.73          2.32         2.33 o
  -9   3  14         13.54         19.05         3.00 o
  -8   3  14         36.36         42.83         2.36 o
  -7   3  14         23.31         15.45         2.49 o
  -6   3  14          0.17         -0.77         1.79 o
  -5   3  14          8.90         12.06         2.05 o
  -4   3  14         63.94         51.19         1.74 o
  -3   3  14          2.24          3.45         1.56 o
  -2   3  14         33.30         35.32         1.94 o
  -1   3  14         51.88         51.13         2.03 o
   0   3  14         92.55        101.12         2.02 o
   1   3  14          2.04         -1.54         2.07 o
   2   3  14         33.77         34.32         1.99 o
   3   3  14          0.20         -0.11         2.06 o
   4   3  14         37.19         31.56         2.58 o
   5   3  14          2.72          5.16         2.50 o
   6   3  14         78.87         91.86         2.74 o
   7   3  14        134.11        139.00         4.66 o
   8   3  14         10.18          9.28         2.99 o
   9   3  14          2.98          6.06         3.10 o
  10   3  14         13.60          5.64         3.63 o
  11   3  14          0.49          6.17         3.64 o
 -10   4  14         39.25         35.21         3.60 o
  -9   4  14          3.85          8.52         2.86 o
  -8   4  14         10.69         11.10         2.84 o
  -7   4  14          1.16          0.28         2.67 o
  -6   4  14         49.46         46.49         2.60 o
  -5   4  14         17.54         16.13         3.20 o
  -4   4  14        123.54        141.98         3.16 o
  -3   4  14          2.56          0.22         2.09 o
  -2   4  14        105.06         98.34         2.79 o
  -1   4  14         73.96         76.07         2.59 o
   0   4  14         17.85         15.92         2.70 o
   1   4  14          0.02         -1.46         2.55 o
   2   4  14         15.26         16.65         2.73 o
   3   4  14         21.26         17.91         4.61 o
   4   4  14         23.93         17.34         3.04 o
   5   4  14         39.41         35.47         3.32 o
   6   4  14         29.78         35.61         4.69 o
   7   4  14         21.00         10.06         3.36 o
   8   4  14          6.99         11.92         3.64 o
   9   4  14          6.13          8.14         3.86 o
  -5   5  14         10.44         21.81         4.08 o
  -4   5  14          0.03         -1.48         3.24 o
  -3   5  14          0.54         -2.83         2.83 o
  -2   5  14         11.11          8.59         3.14 o
  -1   5  14          5.36          8.61         2.62 o
   0   5  14          9.38          2.09         3.44 o
   1   5  14         37.42         36.43         3.73 o
   2   5  14          3.55          3.14         3.40 o
   3   5  14          4.59          3.99         3.84 o
   4   5  14          1.49         -3.64         3.64 o
 -13   0  15          1.00         -5.08         5.08 o
 -11   0  15         20.59         22.25         4.75 o
  -9   0  15         27.10         32.26         2.55 o
  -7   0  15         82.92         93.80         3.94 o
  -5   0  15         27.54         31.29         2.11 o
  -3   0  15         75.59         52.18         3.20 o
  -1   0  15          0.76         -1.25         3.21 o
   1   0  15          0.07         -2.31         2.31 o
   3   0  15        107.71         97.05         3.91 o
   5   0  15        147.38        147.88         3.55 o
   7   0  15         95.07         92.60         3.73 o
   9   0  15        212.03        199.83         5.27 o
  11   0  15          0.43         -0.41         3.93 o
  13   0  15          3.22         -1.16         4.56 o
 -14   1  15          0.50         -4.20         4.20 o
 -13   1  15         23.02         23.00         3.94 o
 -12   1  15          7.17          4.49         3.16 o
 -11   1  15          1.84          6.84         2.61 o
 -10   1  15          8.87          4.64         2.98 o
  -9   1  15         11.27         13.01         2.12 o
  -8   1  15          7.13          3.19         1.42 o
  -7   1  15         41.20         45.38         1.78 o
  -6   1  15         16.65         20.05         1.54 o
  -5   1  15        108.53        107.50         2.15 o
  -4   1  15          0.13         -1.40         1.59 o
  -3   1  15         60.93         64.50         2.09 o
  -2   1  15          0.12          1.47         1.64 o
  -1   1  15         50.59         53.04         2.01 o
   0   1  15          0.02          1.45         1.58 o
   1   1  15        170.26        167.96         2.43 o
   2   1  15         37.73         27.59         1.86 o
   3   1  15         76.79         74.72         2.47 o
   4   1  15         36.33         40.40         1.79 o
   5   1  15          9.08          9.29         1.76 o
   6   1  15        128.68        123.78         2.60 o
   7   1  15         23.37         26.06         2.61 o
   8   1  15        120.18        134.27         3.36 o
   9   1  15         14.96          9.20         2.90 o
  10   1  15         72.50         80.62         2.93 o
  11   1  15          0.00          4.15         2.57 o
  12   1  15          0.83          5.32         3.27 o
  13   1  15         13.46          5.99         3.91 o
 -13   2  15          7.79         -0.56         3.52 o
 -12   2  15          0.12          4.34         4.53 o
 -11   2  15          7.52         10.87         2.76 o
 -10   2  15         38.33         45.63         2.64 o
  -9   2  15          3.92          6.05         2.30 o
  -8   2  15         43.71         50.82         2.01 o
  -7   2  15          4.80          5.82         1.61 o
  -6   2  15         17.55         17.31         2.23 o
  -5   2  15         21.19         20.55         1.71 o
  -4   2  15         47.19         53.77         2.00 o
  -3   2  15         18.54         14.89         2.30 o
  -2   2  15        527.53        535.60         5.00 o
  -1   2  15          3.56          3.26         1.68 o
   0   2  15         73.52         77.03         2.56 o
   1   2  15          9.25         13.69         1.74 o
   2   2  15         37.89         35.44         2.12 o
   3   2  15         16.34         17.11         1.72 o
   4   2  15         10.98         14.70         2.25 o
   5   2  15         38.24         38.14         2.03 o
   6   2  15         60.64         62.03         2.17 o
   7   2  15          0.13          3.12         2.12 o
   8   2  15        135.08        142.82         4.03 o
   9   2  15          1.21         -3.07         3.07 o
  10   2  15         20.65         15.63         4.58 o
  11   2  15          0.23          2.16         3.07 o
  12   2  15          2.87          5.02         3.33 o
 -11   3  15         18.82         10.32         3.08 o
 -10   3  15         25.76         15.98         2.78 o
  -9   3  15          6.72          9.54         2.68 o
  -8   3  15          5.71          4.22         2.58 o
  -7   3  15          4.54          4.32         2.32 o
  -6   3  15          5.49          4.95         2.20 o
  -5   3  15         24.24         23.66         2.06 o
  -4   3  15         32.28         28.21         2.49 o
  -3   3  15         48.29         49.69         2.29 o
  -2   3  15         17.72         20.24         1.94 o
  -1   3  15         16.06         14.55         2.33 o
   0   3  15         12.33          9.72         2.27 o
   1   3  15          0.09         -1.58         2.16 o
   2   3  15          4.47          3.39         2.51 o
   3   3  15          9.24          7.72         2.53 o
   4   3  15         15.05         25.78         3.41 o
   5   3  15        144.91        152.03         3.93 o
   6   3  15         87.60         83.19         3.73 o
   7   3  15          1.53          1.55         3.76 o
   8   3  15          2.29          3.98         3.52 o
   9   3  15          3.24          4.19         4.90 o
  10   3  15          5.84         14.54         3.91 o
  -9   4  15          8.87          8.54         3.27 o
  -8   4  15          3.91          5.80         2.98 o
  -7   4  15          1.30          5.11         2.91 o
  -6   4  15         32.53         40.49         2.83 o
  -5   4  15          4.67          3.73         2.87 o
  -4   4  15         19.76         26.08         3.02 o
  -3   4  15         33.60         35.18         3.06 o
  -2   4  15         57.77         57.86         2.53 o
  -1   4  15         35.61         40.20         2.96 o
   0   4  15         28.57         30.55         2.78 o
   1   4  15          0.00         -2.89         2.89 o
   2   4  15          1.22          0.38         3.05 o
   3   4  15         29.88         34.22         3.60 o
   4   4  15          4.63          8.58         3.07 o
   5   4  15          2.18         -1.64         3.34 o
   6   4  15         16.93         14.60         3.83 o
   7   4  15         11.47         21.88         3.96 o
 -12   0  16         18.75         18.38         5.54 o
 -10   0  16          4.54          9.05         4.31 o
  -8   0  16         23.53         23.29         3.18 o
  -6   0  16         50.04         40.41         2.87 o
  -4   0  16          5.61          6.19         2.65 o
  -2   0  16         36.18         29.04         3.63 o
   0   0  16         79.35         71.26         3.42 o
   2   0  16        101.50        105.32         3.87 o
   4   0  16        180.90        184.10         4.38 o
   6   0  16         74.24         73.51         3.48 o
   8   0  16          7.07          5.85         3.28 o
  10   0  16         16.71          8.20         5.00 o
  12   0  16          1.49         -4.42         4.42 o
 -13   1  16         43.64         43.98         7.83 o
 -12   1  16          6.35          7.33         4.73 o
 -11   1  16         47.61         54.07         2.85 o
 -10   1  16         39.78         39.00         3.04 o
  -9   1  16          0.58         -2.17         2.17 o
  -8   1  16          7.79          4.55         2.13 o
  -7   1  16          0.73         -0.25         1.79 o
  -6   1  16         10.63          4.04         1.85 o
  -5   1  16         30.74         31.24         1.90 o
  -4   1  16         16.44         20.20         1.65 o
  -3   1  16        152.37        160.67         3.84 o
  -2   1  16         76.66         65.78         2.28 o
  -1   1  16         94.99        100.95         3.79 o
   0   1  16         16.92         16.31         1.86 o
   1   1  16          1.04          4.72         1.79 o
   2   1  16         17.91         18.23         2.38 o
   3   1  16         31.21         32.20         3.04 o
   4   1  16          0.06          0.27         1.85 o
   5   1  16        176.95        176.90         3.13 o
   6   1  16         26.99         22.16         2.86 o
   7   1  16        117.51        107.87         3.19 o
   8   1  16         35.12         31.12         2.87 o
   9   1  16        100.83        102.10         3.51 o
  10   1  16          7.46          8.48         3.22 o
  11   1  16          0.11          1.53         3.06 o
 -12   2  16          4.06          3.17         3.23 o
 -11   2  16          7.39         10.59         2.80 o
 -10   2  16         11.17         12.42         3.32 o
  -9   2  16          9.25          8.75         2.50 o
  -8   2  16          0.60          2.58         3.08 o
  -7   2  16          0.28          1.38         2.12 o
  -6   2  16          4.73          6.95         2.01 o
  -5   2  16         15.82         16.79         1.97 o
  -4   2  16          1.12          0.35         1.87 o
  -3   2  16         27.04         29.33         1.93 o
  -2   2  16          8.24          2.54         2.02 o
  -1   2  16         30.52         27.76         1.63 o
   0   2  16          0.00          0.78         1.98 o
   1   2  16          0.03          0.58         1.99 o
   2   2  16         22.41         18.36         2.33 o
   3   2  16         55.03         53.79         2.15 o
   4   2  16         44.27         47.04         2.27 o
   5   2  16          3.34          0.53         2.26 o
   6   2  16          1.87          4.08         3.29 o
   7   2  16          5.31          3.28         2.44 o
   8   2  16          0.10          2.44         3.36 o
   9   2  16         17.84         18.43         4.06 o
  10   2  16          4.72          0.76         3.52 o
 -10   3  16         35.23         45.83         3.52 o
  -9   3  16          0.15          0.15         2.79 o
  -8   3  16         21.19         28.02         2.91 o
  -7   3  16          2.00          3.42         2.49 o
  -6   3  16         28.20         27.78         2.45 o
  -5   3  16          7.75          4.73         2.35 o
  -4   3  16         23.73         26.54         2.87 o
  -3   3  16          4.09          1.21         2.42 o
  -2   3  16         15.35         13.81         2.16 o
  -1   3  16          0.52         -2.42         2.42 o
   0   3  16         10.50          8.44         2.36 o
   1   3  16          2.36          3.26         2.66 o
   2   3  16          0.14         -0.77         2.74 o
   3   3  16         16.31         14.60         3.70 o
   4   3  16         23.99         28.72         3.56 o
   5   3  16         32.39         27.55         4.16 o
   6   3  16         61.80         78.25         4.22 o
   7   3  16          7.97          9.39         3.92 o
   8   3  16          2.95          2.70         3.86 o
   9   3  16          0.07          0.03         3.71 o
  -7   4  16          1.40         11.25         3.06 o
  -6   4  16          2.03          1.70         3.06 o
  -5   4  16         19.99         27.37         3.33 o
  -4   4  16          2.25          3.98         2.85 o
  -3   4  16          1.32          5.75         2.76 o
  -2   4  16          0.25          1.56         3.42 o
  -1   4  16          7.22         10.70         3.37 o
   0   4  16         19.74         20.57         3.14 o
   1   4  16          4.03          0.25         3.19 o
   2   4  16         18.09         13.09         4.42 o
   3   4  16          5.01          6.16         3.64 o
   4   4  16         72.58         74.62         4.38 o
   5   4  16         32.06         30.46         3.30 o
 -11   0  17          0.28         -1.10         4.50 o
  -9   0  17          0.47         -1.78         4.40 o
  -7   0  17        129.74        140.73         4.30 o
  -5   0  17        265.14        293.27         5.30 o
  -3   0  17         13.10         14.15         3.22 o
  -1   0  17         24.31         33.01         3.26 o
   1   0  17        183.82        197.50         5.10 o
   3   0  17         59.08         58.01         3.66 o
   5   0  17         80.52         87.44         4.36 o
   7   0  17          0.63          6.90         4.00 o
   9   0  17          1.62          5.93         4.67 o
 -12   1  17          6.03         14.09         4.41 o
 -11   1  17          8.00         18.84         3.42 o
 -10   1  17          0.96          7.16         2.76 o
  -9   1  17         10.49          5.82         2.56 o
  -8   1  17          1.29          5.39         2.97 o
  -7   1  17          0.14         -2.79         2.79 o
  -6   1  17          2.30         -0.17         1.86 o
  -5   1  17          0.09          1.84         2.09 o
  -4   1  17          2.42          3.66         2.05 o
  -3   1  17          7.04          7.62         2.31 o
  -2   1  17          0.56         -2.10         2.10 o
  -1   1  17         70.30         70.88         2.40 o
   0   1  17         27.28         27.22         3.20 o
   1   1  17          0.34         -1.41         2.13 o
   2   1  17         17.93         18.28         2.26 o
   3   1  17          0.00         -2.09         2.57 o
   4   1  17         44.77         41.14         2.67 o
   5   1  17          8.50          9.19         2.74 o
   6   1  17         56.95         59.56         3.38 o
   7   1  17          0.42         -1.87         2.57 o
   8   1  17          0.00         -2.74         2.83 o
   9   1  17          2.87          6.29         2.97 o
  10   1  17          8.54         11.49         2.98 o
 -11   2  17          1.34         10.00         3.18 o
 -10   2  17          0.15         -0.65         2.93 o
  -9   2  17          1.64          2.45         2.47 o
  -8   2  17          3.20          3.48         2.44 o
  -7   2  17          7.03          6.56         2.63 o
  -6   2  17          7.54          9.84         2.10 o
  -5   2  17          0.12         -0.99         2.56 o
  -4   2  17          0.04         -2.07         2.07 o
  -3   2  17          0.02         -1.02         2.72 o
  -2   2  17          7.83         10.09         2.13 o
  -1   2  17          5.45          6.71         2.11 o
   0   2  17          0.31          2.73         2.23 o
   1   2  17          1.69          4.61         2.68 o
   2   2  17         57.35         68.59         3.25 o
   3   2  17         71.20         81.20         3.68 o
   4   2  17         40.83         41.66         3.02 o
   5   2  17         11.80         11.62         4.77 o
   6   2  17         14.55         14.03         3.34 o
   7   2  17          0.21          5.42         3.59 o
   8   2  17         16.36         16.73         4.87 o
   9   2  17          4.77         10.70         3.65 o
  -9   3  17          3.19          3.89         2.88 o
  -8   3  17          6.45          5.99         2.86 o
  -7   3  17          3.35          4.48         2.79 o
  -6   3  17          1.53          0.53         2.61 o
  -5   3  17          2.30          3.13         2.59 o
  -4   3  17          7.21          6.46         2.70 o
  -3   3  17         11.01          8.03         2.78 o
  -2   3  17          2.13          4.11         2.64 o
  -1   3  17         19.64         22.58         2.54 o
   0   3  17          0.61          1.62         2.91 o
   1   3  17          0.05         -0.13         3.39 o
   2   3  17          4.79          1.79         4.40 o
   3   3  17          2.84          8.45         3.31 o
   4   3  17          0.09          7.68         3.82 o
   5   3  17          0.36          1.67         3.48 o
   6   3  17          3.90          7.79         3.79 o
   7   3  17          0.77          3.95         3.63 o
  -4   4  17          1.53          4.47         3.08 o
  -3   4  17         18.42         22.62         3.28 o
  -2   4  17          2.03          7.06         2.90 o
  -1   4  17         17.67         13.30         3.37 o
   0   4  17          0.79          1.54         3.55 o
   1   4  17          8.09          7.57         3.62 o
   2   4  17          0.74          3.74         3.47 o
 -10   0  18         35.43         51.42         6.94 o
  -8   0  18         24.69         21.83         4.34 o
  -6   0  18         40.54         30.92         4.01 o
  -4   0  18         17.90         19.76         3.07 o
  -2   0  18          9.63          1.57         2.77 o
   0   0  18        461.30        477.98         8.11 o
   2   0  18         56.02         53.75         6.07 o
   4   0  18          0.10          0.62         3.64 o
   6   0  18          6.00          7.72         4.52 o
   8   0  18          0.24         -4.33         4.33 o
 -11   1  18          0.05         -5.65         6.37 o
 -10   1  18          2.22         -2.11         4.38 o
  -9   1  18          1.78          6.22         3.85 o
  -8   1  18          5.64         10.97         4.03 o
  -7   1  18          5.47          4.96         3.33 o
  -6   1  18         18.62         22.62         2.59 o
  -5   1  18          6.22          5.12         3.03 o
  -4   1  18         13.12         10.34         2.11 o
  -3   1  18          0.02         -2.32         2.32 o
  -2   1  18         66.51         62.85         2.45 o
  -1   1  18          1.17         -2.39         2.39 o
   0   1  18         58.06         58.54         2.33 o
   1   1  18          0.25         -1.14         2.20 o
   2   1  18          1.28          1.94         2.27 o
   3   1  18         49.70         54.35         2.85 o
   4   1  18         36.31         36.38         2.88 o
   5   1  18         18.86         18.42         3.11 o
   6   1  18          1.50          1.34         2.66 o
   7   1  18         10.51          7.24         2.84 o
   8   1  18          8.52          9.54         2.84 o
   9   1  18          0.35          3.59         4.04 o
  -9   2  18          2.74          3.19         3.04 o
  -8   2  18         13.35         16.77         3.29 o
  -7   2  18          2.21          5.56         3.64 o
  -6   2  18          6.55         11.95         3.17 o
  -5   2  18          4.23          7.04         2.56 o
  -4   2  18          3.16          2.67         2.50 o
  -3   2  18         10.63         13.70         2.87 o
  -2   2  18         19.75         17.62         2.71 o
  -1   2  18         76.40         78.76         3.56 o
   0   2  18          0.39         -2.37         2.58 o
   1   2  18         15.59         14.64         3.60 o
   2   2  18         47.22         61.15         4.04 o
   3   2  18          8.38          5.83         3.08 o
   4   2  18          8.94          9.43         3.46 o
   5   2  18          1.29          0.82         3.15 o
   6   2  18          4.32         -3.31         3.31 o
   7   2  18         17.92         21.16         3.23 o
  -7   3  18          0.00         -2.99         2.99 o
  -6   3  18          6.39          7.70         3.17 o
  -5   3  18          1.77          8.55         3.15 o
  -4   3  18        108.13        109.74         3.41 o
  -3   3  18         21.79         15.11         2.72 o
  -2   3  18         24.24         29.61         3.06 o
  -1   3  18          0.08          8.56         3.04 o
   0   3  18          3.65          1.32         2.78 o
   1   3  18          2.25          2.22         3.77 o
   2   3  18         13.18         11.83         4.35 o
   3   3  18         10.00         14.71         3.64 o
   4   3  18          2.43          4.47         4.20 o
   5   3  18          3.06          0.48         3.82 o
  -9   0  19          0.40         -6.68         6.68 o
  -7   0  19          0.89          4.36         4.52 o
  -5   0  19         13.67         20.81         3.34 o
  -3   0  19         90.04         88.78         4.66 o
  -1   0  19         22.69         14.63         4.77 o
   1   0  19          0.18         -0.25         3.50 o
   3   0  19         15.69         14.79         4.30 o
   5   0  19         40.45         47.68         4.17 o
   7   0  19         61.07         75.67         6.79 o
  -9   1  19          5.60          2.79         4.02 o
  -8   1  19         21.49         15.50         3.64 o
  -7   1  19          7.02          6.94         3.30 o
  -6   1  19          2.19          5.22         2.83 o
  -5   1  19         20.50         19.95         2.94 o
  -4   1  19         25.01         21.27         3.53 o
  -3   1  19         33.95         28.22         3.04 o
  -2   1  19          9.73         11.46         2.70 o
  -1   1  19         26.22         21.31         4.24 o
   0   1  19          4.60          0.43         3.27 o
   1   1  19         17.75          9.21         3.83 o
   2   1  19         48.78         44.66         3.72 o
   3   1  19          0.66         -2.15         2.92 o
   4   1  19         12.62          5.72         5.12 o
   5   1  19          0.04          5.73         3.20 o
   6   1  19         23.12         11.91         3.16 o
   7   1  19          2.62          1.74         3.29 o
  -7   2  19          1.34          3.48         3.47 o
  -6   2  19         13.06         13.24         3.47 o
  -5   2  19          2.15         -0.61         3.06 o
  -4   2  19         11.00         12.16         3.23 o
  -3   2  19          5.49          8.24         3.52 o
  -2   2  19         23.36         24.47         4.06 o
  -1   2  19          4.59          2.87         3.09 o
   0   2  19         17.42          8.03         3.37 o
   1   2  19          4.58          6.66         3.93 o
   2   2  19         13.45         12.06         4.48 o
   3   2  19          1.25          1.17         3.80 o
   4   2  19          3.06          3.54         3.64 o
   5   2  19          5.38         11.29         4.11 o
  -3   3  19         55.72         55.46         3.63 o
  -2   3  19          0.67          3.77         5.20 o
  -1   3  19         18.00         24.81         3.41 o
   0   3  19          0.02          5.38         3.15 o
   1   3  19          8.37          9.70         3.79 o
  -6   0  20         42.92         41.06         4.72 o
  -4   0  20         57.74         48.56         4.47 o
  -2   0  20         27.38         18.07         4.01 o
   0   0  20          5.31          7.11         3.66 o
   2   0  20         28.56         24.60         4.74 o
   4   0  20         41.76         40.46         4.97 o
  -6   1  20          1.55          0.93         3.67 o
  -5   1  20          7.70          7.28         3.81 o
  -4   1  20         11.09          7.79         3.51 o
  -3   1  20          2.71         11.52         3.59 o
  -2   1  20         32.53         29.44         3.60 o
  -1   1  20          4.02         10.82         3.26 o
   0   1  20          3.94          7.73         3.63 o
   1   1  20         11.41         18.45         3.49 o
   2   1  20          0.73         -3.73         3.73 o
   3   1  20         10.18         12.82         3.40 o
   4   1  20         15.56         19.61         3.12 o
  -4   2  20          0.00          2.88         3.68 o
  -3   2  20          4.00          6.81         3.46 o
  -2   2  20          1.28          2.87         3.44 o
  -1   2  20          2.89          4.95         3.37 o
   0   2  20          3.49          9.77         3.73 o
   1   2  20          0.68          2.99         3.76 o
   2   2  20          0.40         -0.76         4.17 o
  -3   0  21          1.15          4.99         5.54 o
  -1   0  21          2.72         -3.54         7.03 o
   1   0  21         24.99         19.91         9.57 o
                                                
